# Supplementary material for: HIV co-infection is associated with reduced Mycobacterium tuberculosis transmissibility in sub-Saharan Africa
Source: PLoS Pathog. 2024 May 2;20(5):e1011675. doi: 10.1371/journal.ppat.1011675 (PMC11093396; doi:10.1371/journal.ppat.1011675)
Supplement: S5 Table — (CSV) [file ppat.1011675.s020.csv]

g_number	run_accession	country	mtb_lineage	HIV	isolation_date	CD4_count
G04459	ERR126599	Malawi	L4	1	04.04.05	NA
G04460	ERR126601	Malawi	L4	1	13.06.07	NA
G04462	ERR163970	Malawi	L4	1	15.03.04	NA
G04464	ERR163979	Malawi	L4	1	11.05.04	NA
G04466	ERR176541	Malawi	L4	0	16.02.00	NA
G04467	ERR176544	Malawi	L4	1	21.03.01	NA
G04469	ERR176553	Malawi	L4	1	15.03.01	NA
G04472	ERR181837	Malawi	L4	0	06.11.08	NA
G04474	ERR182015	Malawi	L4	0	20.03.06	NA
G04476	ERR182025	Malawi	L4	1	31.08.06	NA
G04478	ERR182041	Malawi	L4	0	26.09.05	NA
G04479	ERR182057	Malawi	L4	0	27.02.06	NA
G04480	ERR216919	Malawi	L4	1	17.10.05	NA
G05343	ERR036249	Malawi	L4	0	26.08.97	NA
G05344	ERR037481	Malawi	L4	1	15.04.98	NA
G05390	ERR124651	Malawi	L7	1	26.10.10	NA
G05391	ERR124652	Malawi	L7	1	29.11.10	NA
G05392	ERR126600	Malawi	L7	1	03.08.06	NA
G05393	ERR126608	Malawi	L7	1	19.03.08	NA
G05394	ERR126618	Malawi	L7	1	01.12.08	NA
G05395	ERR126638	Malawi	L4	1	03.09.09	NA
G05422	ERR163957	Malawi	L4	1	06.07.04	NA
G05423	ERR163988	Malawi	L4	1	13.09.04	NA
G05424	ERR176530	Malawi	L4	1	17.02.99	NA
G05427	ERR176613	Malawi	L4	1	03.10.00	NA
G05429	ERR176647	Malawi	L4	1	17.02.00	NA
G05431	ERR176658	Malawi	L7	1	07.10.99	NA
G05432	ERR176701	Malawi	L4	1	02.02.00	NA
G05433	ERR176703	Malawi	L4	1	12.01.00	NA
G05438	ERR176786	Malawi	L4	1	21.11.00	NA
G05441	ERR181756	Malawi	L4	0	12.09.07	NA
G05442	ERR181781	Malawi	L4	0	05.03.08	NA
G05444	ERR181823	Malawi	L4	1	05.06.08	NA
G05446	ERR181832	Malawi	L4	0	02.04.09	NA
G05447	ERR181882	Malawi	L4	1	29.01.01	NA
G05449	ERR181921	Malawi	L4	1	27.01.04	NA
G05450	ERR181958	Malawi	L4	1	18.02.00	NA
G05451	ERR181987	Malawi	L4	1	28.11.05	NA
G05452	ERR181988	Malawi	L4	0	28.12.05	NA
G05455	ERR190385	Malawi	L4	1	06.11.98	NA
G05457	ERR190397	Malawi	L4	0	21.05.98	NA
G05459	ERR212059	Malawi	L4	1	30.03.06	NA
G05461	ERR212124	Malawi	L4	1	14.11.00	NA
G05463	ERR216912	Malawi	L4	1	29.03.05	NA
G05464	ERR216932	Malawi	L4	0	25.03.08	NA
G05465	ERR216971	Malawi	L4	1	21.12.09	NA
G05466	ERR216985	Malawi	L4	0	25.02.10	NA
G05467	ERR221559	Malawi	L4	1	20.12.02	NA
G05492	ERR245711	Malawi	L4	0	06.11.06	NA
G05494	ERR245759	Malawi	L4	0	23.04.00	NA
G05495	ERR245774	Malawi	L4	1	13.02.97	NA
G05496	ERR245791	Malawi	L4	1	26.03.01	NA
G05663	ERR036191	Malawi	L4	0	15.09.95	NA
G05665	ERR036215	Malawi	L4	0	15.04.97	NA
G05666	ERR036219	Malawi	L4	1	18.02.97	NA
G05667	ERR036227	Malawi	L4	0	18.07.97	NA
G05668	ERR036248	Malawi	L4	0	14.08.97	NA
G05669	ERR037468	Malawi	L4	0	03.02.98	NA
G05670	ERR037484	Malawi	L4	1	24.02.98	NA
G05672	ERR037504	Malawi	L4	0	09.07.98	NA
G05673	ERR037507	Malawi	L4	1	28.07.98	NA
G05674	ERR037509	Malawi	L4	1	04.08.98	NA
G05675	ERR037517	Malawi	L4	1	03.09.98	NA
G05676	ERR037526	Malawi	L4	0	06.11.98	NA
G05677	ERR037533	Malawi	L4	0	05.04.99	NA
G05678	ERR037540	Malawi	L4	1	30.09.98	NA
G05679	ERR037543	Malawi	L4	0	07.06.99	NA
G05807	ERR126611	Malawi	L4	0	27.06.08	NA
G05808	ERR126635	Malawi	L4	1	21.08.09	NA
G05847	ERR161042	Malawi	L4	0	08.12.03	NA
G05848	ERR161052	Malawi	L4	1	20.08.03	NA
G05850	ERR161066	Malawi	L4	1	22.09.03	NA
G05853	ERR161110	Malawi	L4	1	11.11.03	NA
G05854	ERR161113	Malawi	L4	1	19.11.03	NA
G05858	ERR161142	Malawi	L4	1	24.06.97	NA
G05859	ERR161159	Malawi	L4	0	25.04.02	NA
G05861	ERR161196	Malawi	L4	1	17.08.01	NA
G05863	ERR163991	Malawi	L4	0	22.09.04	NA
G05864	ERR163993	Malawi	L4	0	27.09.04	NA
G05875	ERR176449	Malawi	L4	1	01.07.04	NA
G05876	ERR176457	Malawi	L4	0	23.08.04	NA
G05877	ERR176488	Malawi	L4	1	11.12.97	NA
G05881	ERR176579	Malawi	L4	1	01.12.98	NA
G05882	ERR176585	Malawi	L4	1	20.11.97	NA
G05883	ERR176586	Malawi	L4	0	06.06.00	NA
G05884	ERR176590	Malawi	L4	0	21.02.01	NA
G05886	ERR176598	Malawi	L4	1	11.06.01	NA
G05887	ERR176608	Malawi	L4	1	08.10.98	NA
G05888	ERR176619	Malawi	L4	1	18.03.97	NA
G05891	ERR176707	Malawi	L4	1	29.01.98	NA
G05892	ERR176724	Malawi	L4	1	08.06.98	NA
G05897	ERR176768	Malawi	L4	1	12.05.99	NA
G05900	ERR176792	Malawi	L4	1	03.08.99	NA
G05905	ERR176829	Malawi	L4	1	01.11.98	NA
G05906	ERR181679	Malawi	L4	1	20.09.06	NA
G05909	ERR181890	Malawi	L4	1	27.11.01	NA
G05912	ERR181942	Malawi	L4	1	15.07.04	NA
G05916	ERR181972	Malawi	L4	1	19.04.05	NA
G05917	ERR182048	Malawi	L4	0	11.04.05	NA
G05918	ERR182050	Malawi	L4	1	23.05.06	NA
G05919	ERR182051	Malawi	L4	1	08.06.06	NA
G05922	ERR190375	Malawi	L4	0	08.07.99	NA
G05923	ERR190376	Malawi	L4	1	21.04.99	NA
G05925	ERR190381	Malawi	L4	1	24.10.98	NA
G05926	ERR190388	Malawi	L4	0	09.08.01	NA
G05927	ERR190392	Malawi	L4	0	15.02.00	NA
G05928	ERR190396	Malawi	L4	1	17.01.02	NA
G05929	ERR211994	Malawi	L4	1	07.02.02	NA
G05930	ERR211995	Malawi	L4	1	30.10.00	NA
G05932	ERR212020	Malawi	L4	0	29.11.98	NA
G05933	ERR212025	Malawi	L4	1	26.02.01	NA
G05935	ERR212036	Malawi	L4	0	08.12.99	NA
G05940	ERR212143	Malawi	L4	1	07.05.09	NA
G05941	ERR212158	Malawi	L4	0	22.10.09	NA
G05942	ERR216923	Malawi	L4	0	17.03.06	NA
G05943	ERR216928	Malawi	L4	0	24.09.07	NA
G05944	ERR216935	Malawi	L4	0	02.04.08	NA
G05945	ERR216936	Malawi	L4	1	01.04.08	NA
G05946	ERR216945	Malawi	L4	1	25.08.08	NA
G05947	ERR216974	Malawi	L4	1	19.04.10	NA
G05948	ERR216975	Malawi	L4	1	19.04.10	NA
G05949	ERR221527	Malawi	L4	0	09.03.96	NA
G05951	ERR221543	Malawi	L4	1	21.01.02	NA
G05953	ERR221595	Malawi	L4	0	21.10.08	NA
G05985	ERR245649	Malawi	L4	1	27.07.04	NA
G05986	ERR245650	Malawi	L4	1	29.07.04	NA
G05987	ERR245653	Malawi	L4	1	07.10.04	NA
G05988	ERR245658	Malawi	L4	0	26.11.04	NA
G05989	ERR245659	Malawi	L4	1	08.12.04	NA
G05990	ERR245685	Malawi	L4	1	21.01.06	NA
G05991	ERR245701	Malawi	L4	0	05.12.05	NA
G05992	ERR245712	Malawi	L4	1	13.11.06	NA
G05993	ERR245714	Malawi	L4	1	01.12.06	NA
G05994	ERR245719	Malawi	L4	0	27.02.07	NA
G05995	ERR245731	Malawi	L4	1	15.05.07	NA
G05996	ERR245736	Malawi	L4	1	24.10.07	NA
G05997	ERR245743	Malawi	L4	1	16.09.97	NA
G05999	ERR245771	Malawi	L4	1	28.08.00	NA
G06000	ERR245772	Malawi	L4	1	21.09.00	NA
G06001	ERR245785	Malawi	L4	1	11.01.99	NA
G06004	ERR245807	Malawi	L4	0	08.11.01	NA
G06005	ERR245810	Malawi	L4	1	15.11.01	NA
G06006	ERR245835	Malawi	L4	0	16.09.03	NA
G06007	ERR245845	Malawi	L4	1	13.04.04	NA
G06599	ERR176606	Malawi	L2	0	02.02.98	NA
G06602	ERR216961	Malawi	L2	1	19.03.10	NA
G06603	ERR212014	Malawi	L2	1	20.01.99	NA
G06612	ERR245692	Malawi	L2	0	10.02.06	NA
G06613	ERR190386	Malawi	L2	0	02.11.98	NA
G06618	ERR176641	Malawi	L2	1	15.02.99	NA
G06620	ERR216963	Malawi	L2	1	20.08.10	NA
G06623	ERR221538	Malawi	L2	1	11.12.01	NA
G06627	ERR212145	Malawi	L2	1	05.10.09	NA
G06634	ERR212013	Malawi	L2	1	11.06.99	NA
G06635	ERR181722	Malawi	L2	1	25.10.05	NA
G06637	ERR181828	Malawi	L2	0	03.07.08	NA
G06638	ERR216956	Malawi	L2	0	16.07.10	NA
G06640	ERR181696	Malawi	L2	0	23.11.06	NA
G06641	ERR190363	Malawi	L2	0	17.10.02	NA
G06642	ERR190401	Malawi	L2	1	19.07.02	NA
G06644	ERR176718	Malawi	L2	0	16.03.00	NA
G06648	ERR221584	Malawi	L2	1	11.06.08	NA
G06649	ERR221553	Malawi	L2	0	08.10.02	NA
G06650	ERR216958	Malawi	L2	0	05.08.10	NA
G06656	ERR212126	Malawi	L2	1	16.10.01	NA
G06658	ERR221572	Malawi	L2	1	22.04.03	NA
G06661	ERR176611	Malawi	L2	0	12.06.00	NA
G06671	ERR181891	Malawi	L2	0	04.12.01	NA
G06672	ERR181960	Malawi	L2	0	29.11.04	NA
G06674	ERR221524	Malawi	L2	0	13.05.00	NA
G06676	ERR181821	Malawi	L2	0	01.08.08	NA
G06677	ERR181898	Malawi	L2	0	25.03.01	NA
G06678	ERR126606	Malawi	L2	1	24.10.07	NA
G06679	ERR221605	Malawi	L2	1	17.10.03	NA
G09109	ERR245661	Malawi	L4	0	04.01.05	NA
G09135	ERR037524	Malawi	L4	1	06.04.99	NA
G09299	ERR037473	Malawi	L1	1	18.12.97	NA
G09301	ERR245742	Malawi	L1	0	09.09.97	NA
G09304	ERR245721	Malawi	L1	1	10.03.05	NA
G09307	ERR245646	Malawi	L3	1	30.06.04	NA
G09309	ERR037508	Malawi	L4	1	26.07.98	NA
G09311	ERR245765	Malawi	L4	0	04.06.00	NA
G09312	ERR037518	Malawi	L4	1	04.03.98	NA
G09314	ERR037493	Malawi	L4	1	16.12.96	NA
G09315	ERR037544	Malawi	L4	1	08.06.99	NA
G09316	ERR245780	Malawi	L4	0	30.10.00	NA
G09318	ERR037554	Malawi	L4	1	23.08.99	NA
G09319	ERR245693	Malawi	L4	1	21.02.06	NA
G09320	ERR245808	Malawi	L4	1	27.02.00	NA
G09321	ERR037535	Malawi	L4	1	22.06.99	NA
G09322	ERR037516	Malawi	L4	1	31.08.98	NA
G09324	ERR245823	Malawi	L4	0	09.10.02	NA
G09325	ERR245828	Malawi	L4	1	24.03.03	NA
G09328	ERR037539	Malawi	L4	1	26.04.99	NA
G09329	ERR037542	Malawi	L4	1	19.05.99	NA
G09330	ERR036232	Malawi	L4	1	29.05.97	NA
G09331	ERR245746	Malawi	L4	1	20.10.97	NA
G09332	ERR036229	Malawi	L4	1	28.04.97	NA
G09333	ERR036226	Malawi	L4	1	19.06.97	NA
G09334	ERR245770	Malawi	L4	0	28.08.00	NA
G09335	ERR245755	Malawi	L4	1	24.01.00	NA
G09336	ERR037494	Malawi	L4	1	28.04.98	NA
G09337	ERR037474	Malawi	L4	1	15.10.96	NA
G09339	ERR037505	Malawi	L4	0	14.07.98	NA
G09342	ERR245700	Malawi	L4	1	09.05.05	NA
G09343	ERR037531	Malawi	L4	0	14.03.99	NA
G09344	ERR037514	Malawi	L4	0	03.11.98	NA
G09346	ERR037532	Malawi	L4	0	09.03.99	NA
G09347	ERR036242	Malawi	L4	1	23.07.97	NA
G09348	ERR245737	Malawi	L4	1	27.07.07	NA
G09349	ERR245738	Malawi	L4	1	24.07.07	NA
G09350	ERR037478	Malawi	L4	1	21.01.98	NA
G09352	ERR036208	Malawi	L4	1	18.12.96	NA
G09353	ERR037529	Malawi	L4	0	08.02.99	NA
G09354	ERR245709	Malawi	L4	1	28.09.06	NA
G09355	ERR036218	Malawi	L3	1	12.02.97	NA
G09356	ERR245671	Malawi	L3	1	17.10.05	NA
G09357	ERR245648	Malawi	L1	0	30.07.04	NA
G09358	ERR245776	Malawi	L4	1	20.10.00	NA
G09359	ERR036200	Malawi	L4	0	17.01.97	NA
G09360	ERR245741	Malawi	L4	0	23.01.08	NA
G09361	ERR037512	Malawi	L4	1	25.08.98	NA
G09362	ERR245664	Malawi	L4	1	21.03.05	NA
G09363	ERR245718	Malawi	L4	1	16.05.05	NA
G09364	ERR037525	Malawi	L4	0	14.04.99	NA
G09365	ERR245773	Malawi	L4	1	26.09.00	NA
G09366	ERR037541	Malawi	L4	1	13.05.99	NA
G09367	ERR036241	Malawi	L4	0	20.08.97	NA
G09369	ERR245740	Malawi	L4	0	17.09.07	NA
G09370	ERR245799	Malawi	L4	0	24.05.01	NA
G09373	ERR245848	Malawi	L4	0	29.06.04	NA
G09374	ERR036202	Malawi	L4	1	20.01.97	NA
G09375	ERR245818	Malawi	L4	1	05.08.02	NA
G09376	ERR245826	Malawi	L4	0	21.01.03	NA
G09378	ERR037549	Malawi	L4	1	26.07.99	NA
G09379	ERR245842	Malawi	L4	1	09.02.04	NA
G09380	ERR245769	Malawi	L4	1	17.08.00	NA
G09381	ERR037515	Malawi	L4	0	26.08.98	NA
G09382	ERR245707	Malawi	L4	1	07.01.05	NA
G09385	ERR037537	Malawi	L4	0	06.04.99	NA
G09386	ERR037471	Malawi	L4	0	15.09.08	NA
G09387	ERR037500	Malawi	L4	1	19.06.98	NA
G09388	ERR245690	Malawi	L4	1	12.04.06	NA
G09390	ERR245706	Malawi	L4	1	04.10.06	NA
G09391	ERR245750	Malawi	L4	0	21.12.99	NA
G09392	ERR037490	Malawi	L4	0	16.04.98	NA
G09393	ERR037538	Malawi	L4	0	21.04.99	NA
G09394	ERR245744	Malawi	L4	1	08.09.97	NA
G09395	ERR037472	Malawi	L4	1	07.11.97	NA
G09396	ERR245681	Malawi	L4	0	16.12.05	NA
G09398	ERR245708	Malawi	L4	1	19.09.06	NA
G09399	ERR037503	Malawi	L4	0	10.08.98	NA
G09400	ERR245841	Malawi	L4	1	06.02.04	NA
G09403	ERR036240	Malawi	L4	1	04.02.97	NA
G09404	ERR245753	Malawi	L3	1	10.01.00	NA
G09405	ERR036244	Malawi	L4	1	17.08.97	NA
G09406	ERR037545	Malawi	L4	1	19.07.99	NA
G09408	ERR036238	Malawi	L4	1	25.06.97	NA
G09409	ERR245824	Malawi	L4	1	05.10.02	NA
G09410	ERR245787	Malawi	L4	0	23.01.01	NA
G09411	ERR037479	Malawi	L4	1	09.02.98	NA
G09412	ERR245756	Malawi	L4	1	12.02.00	NA
G09413	ERR037522	Malawi	L4	0	13.02.98	NA
G09414	ERR037483	Malawi	L4	1	18.02.98	NA
G09415	ERR245686	Malawi	L4	1	07.03.06	NA
G09416	ERR245667	Malawi	L4	0	23.08.01	NA
G09417	ERR037467	Malawi	L4	1	25.08.08	NA
G09418	ERR245749	Malawi	L4	1	02.12.99	NA
G09419	ERR037528	Malawi	L4	1	08.02.99	NA
G09420	ERR037530	Malawi	L4	0	22.02.99	NA
G09421	ERR036247	Malawi	L4	0	14.08.97	NA
G09422	ERR245821	Malawi	L4	0	18.09.02	NA
G09423	ERR245733	Malawi	L4	1	16.10.07	NA
G09424	ERR245724	Malawi	L4	1	28.10.05	NA
G09426	ERR036246	Malawi	L4	1	08.08.97	NA
G09428	ERR037480	Malawi	L4	0	04.03.98	NA
G09429	ERR036239	Malawi	L4	0	19.08.97	NA
G09430	ERR036205	Malawi	L4	1	11.05.96	NA
G09431	ERR245745	Malawi	L4	0	07.10.97	NA
G09432	ERR245788	Malawi	L4	1	18.02.01	NA
G09433	ERR037485	Malawi	L4	1	09.03.98	NA
G09434	ERR245767	Malawi	L4	0	22.05.00	NA
G09435	ERR037475	Malawi	L4	1	05.06.97	NA
G09436	ERR036214	Malawi	L4	0	05.02.97	NA
G09437	ERR037506	Malawi	L4	1	29.07.98	NA
G09438	ERR245673	Malawi	L4	0	16.11.05	NA
G09440	ERR245752	Malawi	L4	1	11.01.00	NA
G09441	ERR036212	Malawi	L4	0	27.01.97	NA
G09442	ERR037498	Malawi	L4	1	31.05.98	NA
G09443	ERR037470	Malawi	L4	1	06.02.98	NA
G09444	ERR037553	Malawi	L4	0	16.08.99	NA
G09445	ERR245730	Malawi	L4	0	04.04.07	NA
G09446	ERR037487	Malawi	L4	1	31.03.98	NA
G09450	ERR037552	Malawi	L4	0	10.08.99	NA
G09451	ERR245798	Malawi	L4	1	21.05.01	NA
G09452	ERR245697	Malawi	L4	1	30.07.06	NA
G16670	ERR245768	Malawi	L3	0	24.05.00	NA
G16671	ERR245838	Malawi	L3	0	12.12.03	NA
G16672	ERR245726	Malawi	L3	0	22.06.05	NA
G16673	ERR245704	Malawi	L3	1	18.09.06	NA
G16675	ERR245694	Malawi	L3	0	05.06.06	NA
G16676	ERR245839	Malawi	L3	1	29.12.03	NA
G16677	ERR245688	Malawi	L3	1	28.03.06	NA
G16678	ERR245684	Malawi	L3	1	25.01.06	NA
G16679	ERR245715	Malawi	L3	0	05.12.06	NA
G16680	ERR245689	Malawi	L3	1	07.04.06	NA
G16681	ERR245713	Malawi	L3	1	05.02.06	NA
G16682	ERR245678	Malawi	L3	0	15.08.05	NA
G16683	ERR245827	Malawi	L3	1	17.02.03	NA
G16684	ERR245819	Malawi	L3	1	10.08.02	NA
G16685	ERR245793	Malawi	L3	0	24.04.01	NA
G16686	ERR245796	Malawi	L3	1	18.05.01	NA
G16688	ERR245766	Malawi	L3	1	25.05.00	NA
G16689	ERR245669	Malawi	L3	1	11.02.03	NA
G16690	ERR245702	Malawi	L3	1	18.09.06	NA
G16691	ERR245830	Malawi	L3	1	14.04.03	NA
G16692	ERR245757	Malawi	L3	1	13.02.00	NA
G16693	ERR245676	Malawi	L3	0	21.11.05	NA
G16694	ERR245832	Malawi	L3	1	30.07.03	NA
G16695	ERR245682	Malawi	L3	1	31.12.05	NA
G16696	ERR245792	Malawi	L3	1	19.04.01	NA
G16697	ERR245840	Malawi	L3	1	09.10.03	NA
G16698	ERR245747	Malawi	L3	0	22.10.97	NA
G16699	ERR245789	Malawi	L3	0	06.03.01	NA
G16703	ERR036195	Malawi	L3	0	15.03.96	NA
G16704	ERR245849	Malawi	L3	1	25.06.04	NA
G16705	ERR245668	Malawi	L3	0	08.03.01	NA
G16706	ERR245722	Malawi	L3	1	19.02.07	NA
G16707	ERR245732	Malawi	L3	1	22.03.07	NA
G16708	ERR245687	Malawi	L3	1	16.03.06	NA
G16712	ERR190394	Malawi	L3	1	02.10.00	NA
G16713	ERR126640	Malawi	L3	1	20.04.09	NA
G16716	ERR212146	Malawi	L3	0	15.09.09	NA
G16717	ERR126617	Malawi	L3	1	25.11.08	NA
G16719	ERR216934	Malawi	L3	0	25.02.08	NA
G16721	ERR181806	Malawi	L3	0	27.11.08	NA
G16724	ERR181804	Malawi	L3	1	28.08.08	NA
G16725	ERR190372	Malawi	L3	1	25.10.97	NA
G16726	ERR181830	Malawi	L3	0	27.06.08	NA
G16727	ERR181970	Malawi	L3	1	28.04.05	NA
G16729	ERR161083	Malawi	L3	0	14.04.03	NA
G16730	ERR190404	Malawi	L3	1	13.11.03	NA
G16734	ERR181863	Malawi	L3	0	14.03.02	NA
G16736	ERR212031	Malawi	L3	0	12.01.98	NA
G16737	ERR176523	Malawi	L3	1	18.08.98	NA
G16739	ERR161053	Malawi	L3	1	26.11.03	NA
G16740	ERR181952	Malawi	L3	1	26.09.02	NA
G16742	ERR181773	Malawi	L3	1	12.12.05	NA
G16743	ERR212002	Malawi	L3	1	11.02.03	NA
G16745	ERR181856	Malawi	L3	1	14.08.08	NA
G16746	ERR190391	Malawi	L3	1	22.06.00	NA
G16747	ERR126616	Malawi	L3	0	08.10.08	NA
G16748	ERR163945	Malawi	L3	1	31.03.04	NA
G16749	ERR181718	Malawi	L3	1	20.09.05	NA
G16750	ERR212139	Malawi	L3	0	28.08.09	NA
G16752	ERR161062	Malawi	L3	0	15.09.03	NA
G16754	ERR126644	Malawi	L3	0	07.11.09	NA
G16755	ERR181797	Malawi	L3	0	25.06.08	NA
G16756	ERR181693	Malawi	L3	1	25.09.06	NA
G16757	ERR126620	Malawi	L3	1	12.03.09	NA
G16759	ERR212147	Malawi	L3	1	28.09.09	NA
G16762	ERR182044	Malawi	L3	1	01.12.05	NA
G16764	ERR176577	Malawi	L3	1	01.04.98	NA
G16765	ERR190357	Malawi	L3	1	09.01.98	NA
G16766	ERR176668	Malawi	L3	1	10.04.00	NA
G16767	ERR176676	Malawi	L3	1	17.08.00	NA
G16768	ERR216906	Malawi	L3	1	15.09.99	NA
G16769	ERR181815	Malawi	L3	0	05.11.08	NA
G16770	ERR212042	Malawi	L3	1	25.04.00	NA
G16773	ERR181802	Malawi	L3	1	29.03.07	NA
G16778	ERR176825	Malawi	L3	1	25.03.98	NA
G16779	ERR181846	Malawi	L3	1	17.03.09	NA
G16780	ERR176648	Malawi	L3	1	22.03.00	NA
G16781	ERR181808	Malawi	L3	0	17.09.08	NA
G16783	ERR163973	Malawi	L3	0	02.07.04	NA
G16785	ERR182013	Malawi	L3	0	07.03.06	NA
G16786	ERR181790	Malawi	L3	0	06.05.08	NA
G16787	ERR163961	Malawi	L3	1	19.08.04	NA
G16788	ERR181703	Malawi	L3	0	08.01.07	NA
G16789	ERR176670	Malawi	L3	0	19.07.00	NA
G16790	ERR216901	Malawi	L3	0	24.10.02	NA
G16791	ERR181812	Malawi	L3	1	12.09.08	NA
G16792	ERR161072	Malawi	L3	1	06.05.03	NA
G16793	ERR212170	Malawi	L3	0	12.11.09	NA
G16795	ERR181906	Malawi	L3	1	22.10.04	NA
G16796	ERR161065	Malawi	L3	1	01.10.03	NA
G16797	ERR211997	Malawi	L3	1	01.09.02	NA
G16798	ERR124645	Malawi	L3	1	01.04.10	NA
G16802	ERR161200	Malawi	L3	0	30.10.02	NA
G16803	ERR181717	Malawi	L3	1	08.12.05	NA
G16804	ERR176466	Malawi	L3	0	09.11.96	NA
G16807	ERR176481	Malawi	L3	1	08.07.98	NA
G16808	ERR181713	Malawi	L3	1	22.02.07	NA
G16809	ERR181842	Malawi	L3	1	04.03.09	NA
G16814	ERR181770	Malawi	L3	0	11.01.08	NA
G16815	ERR181763	Malawi	L3	1	07.09.07	NA
G16817	ERR181766	Malawi	L3	0	24.05.05	NA
G16819	ERR126633	Malawi	L3	0	26.08.09	NA
G16820	ERR216981	Malawi	L3	1	23.02.10	NA
G16821	ERR161199	Malawi	L3	1	24.10.02	NA
G16823	ERR176455	Malawi	L3	0	26.02.04	NA
G16825	ERR176528	Malawi	L3	0	09.03.99	NA
G16830	ERR212027	Malawi	L3	0	03.02.00	NA
G16831	ERR163974	Malawi	L3	0	15.08.04	NA
G16832	ERR190407	Malawi	L3	1	08.05.06	NA
G16837	ERR212026	Malawi	L3	1	20.05.98	NA
G16839	ERR216937	Malawi	L3	1	09.04.08	NA
G16842	ERR161107	Malawi	L3	1	19.01.04	NA
G16844	ERR182032	Malawi	L3	0	31.08.06	NA
G16845	ERR176662	Malawi	L3	1	26.05.99	NA
G16846	ERR181883	Malawi	L3	0	22.02.00	NA
G16847	ERR161079	Malawi	L3	1	19.03.04	NA
G16853	ERR161118	Malawi	L3	1	07.04.03	NA
G16854	ERR126604	Malawi	L3	1	08.08.07	NA
G16855	ERR221587	Malawi	L3	0	23.09.09	NA
G16857	ERR190402	Malawi	L3	0	08.12.03	NA
G16861	ERR176731	Malawi	L3	0	05.02.98	NA
G16862	ERR161064	Malawi	L3	1	14.10.03	NA
G16863	ERR181817	Malawi	L3	1	09.09.08	NA
G16865	ERR161167	Malawi	L3	1	10.07.02	NA
G16870	ERR221576	Malawi	L3	1	20.10.03	NA
G16871	ERR181851	Malawi	L3	0	26.02.09	NA
G16873	ERR176601	Malawi	L3	0	23.02.98	NA
G16876	ERR221591	Malawi	L3	1	01.12.09	NA
G16878	ERR190408	Malawi	L3	0	28.02.06	NA
G16879	ERR216899	Malawi	L3	1	20.05.02	NA
G16883	ERR212017	Malawi	L3	1	14.11.00	NA
G16886	ERR163939	Malawi	L3	1	14.01.04	NA
G16887	ERR216973	Malawi	L3	0	08.03.10	NA
G16891	ERR181692	Malawi	L3	1	16.10.06	NA
G16892	ERR176785	Malawi	L3	1	22.11.00	NA
G16893	ERR181945	Malawi	L3	0	23.03.05	NA
G16894	ERR181707	Malawi	L3	1	14.12.06	NA
G16901	ERR176576	Malawi	L3	0	08.02.98	NA
G16902	ERR161040	Malawi	L3	0	08.08.02	NA
G16903	ERR216977	Malawi	L3	1	08.04.10	NA
G16907	ERR245734	Malawi	L1	1	04.10.07	NA
G16909	ERR245699	Malawi	L1	1	01.06.06	NA
G16910	ERR245822	Malawi	L1	1	27.09.02	NA
G16911	ERR245657	Malawi	L1	1	30.11.04	NA
G16912	ERR245720	Malawi	L1	1	27.09.06	NA
G16913	ERR245705	Malawi	L1	1	24.01.07	NA
G16914	ERR245748	Malawi	L1	1	21.11.99	NA
G16915	ERR245717	Malawi	L1	1	07.12.06	NA
G16916	ERR245672	Malawi	L1	0	04.11.05	NA
G16917	ERR245763	Malawi	L1	1	17.05.00	NA
G16918	ERR245651	Malawi	L1	1	30.08.04	NA
G16919	ERR245677	Malawi	L1	0	29.06.05	NA
G16920	ERR245760	Malawi	L1	1	13.01.00	NA
G16921	ERR245761	Malawi	L1	1	21.02.00	NA
G16922	ERR245844	Malawi	L1	1	06.04.04	NA
G16923	ERR245820	Malawi	L1	0	05.09.02	NA
G16924	ERR245679	Malawi	L1	1	07.10.05	NA
G16925	ERR245647	Malawi	L1	1	18.07.04	NA
G16926	ERR245656	Malawi	L1	1	18.11.04	NA
G16927	ERR245727	Malawi	L1	1	29.11.05	NA
G16928	ERR245843	Malawi	L1	1	17.02.04	NA
G16929	ERR245781	Malawi	L1	1	14.11.00	NA
G16930	ERR245703	Malawi	L1	1	04.09.06	NA
G16931	ERR245751	Malawi	L1	1	11.01.00	NA
G16932	ERR245662	Malawi	L1	1	14.02.05	NA
G16933	ERR245825	Malawi	L1	0	14.11.02	NA
G16934	ERR245698	Malawi	L1	1	18.01.06	NA
G16936	ERR245674	Malawi	L1	0	18.11.05	NA
G16937	ERR245775	Malawi	L1	0	27.11.97	NA
G16938	ERR245691	Malawi	L1	1	02.05.06	NA
G16939	ERR245784	Malawi	L1	0	08.12.00	NA
G16940	ERR245652	Malawi	L1	0	28.09.04	NA
G16941	ERR245739	Malawi	L1	0	03.10.07	NA
G16942	ERR245836	Malawi	L1	1	01.10.03	NA
G16943	ERR245670	Malawi	L1	1	26.04.05	NA
G16945	ERR245695	Malawi	L1	1	20.06.06	NA
G16946	ERR245829	Malawi	L1	1	02.04.03	NA
G16947	ERR181779	Malawi	L1	1	11.02.08	NA
G16948	ERR163935	Malawi	L1	1	13.01.03	NA
G16949	ERR176485	Malawi	L1	1	11.12.97	NA
G16951	ERR176446	Malawi	L1	1	18.08.03	NA
G16952	ERR221582	Malawi	L1	1	23.11.05	NA
G16955	ERR212090	Malawi	L1	1	14.10.99	NA
G16961	ERR190377	Malawi	L1	1	03.08.99	NA
G16962	ERR181963	Malawi	L1	1	12.03.05	NA
G16964	ERR176723	Malawi	L1	1	08.07.98	NA
G16965	ERR161121	Malawi	L1	1	03.12.02	NA
G16966	ERR221557	Malawi	L1	1	13.01.03	NA
G16969	ERR212116	Malawi	L1	1	28.10.97	NA
G16970	ERR176796	Malawi	L1	1	27.04.99	NA
G16977	ERR176788	Malawi	L1	1	26.10.00	NA
G16978	ERR221606	Malawi	L1	1	11.01.00	NA
G16981	ERR181819	Malawi	L1	1	21.10.08	NA
G16982	ERR161122	Malawi	L1	1	22.11.02	NA
G16983	ERR161131	Malawi	L1	1	03.04.03	NA
G16985	ERR176483	Malawi	L1	0	28.10.97	NA
G16986	ERR212179	Malawi	L1	1	24.11.03	NA
G16988	ERR212094	Malawi	L1	0	08.02.00	NA
G16990	ERR181930	Malawi	L1	0	29.12.04	NA
G16991	ERR181750	Malawi	L1	1	30.03.07	NA
G16992	ERR216976	Malawi	L1	1	14.04.10	NA
G16994	ERR212150	Malawi	L1	1	22.10.09	NA
G16995	ERR216988	Malawi	L1	0	06.05.10	NA
G16997	ERR181920	Malawi	L1	1	02.03.05	NA
G16998	ERR212137	Malawi	L1	1	27.07.09	NA
G17000	ERR181728	Malawi	L1	1	22.02.07	NA
G17002	ERR221570	Malawi	L1	1	11.06.03	NA
G17004	ERR181810	Malawi	L1	0	11.07.08	NA
G17008	ERR126605	Malawi	L1	1	05.10.07	NA
G17009	ERR181795	Malawi	L1	1	22.05.08	NA
G17011	ERR181798	Malawi	L1	1	19.06.08	NA
G17013	ERR176476	Malawi	L1	0	16.07.97	NA
G17014	ERR181983	Malawi	L1	0	23.08.05	NA
G17015	ERR212073	Malawi	L1	1	13.10.08	NA
G17016	ERR163972	Malawi	L1	0	04.08.04	NA
G17018	ERR212164	Malawi	L1	0	30.10.09	NA
G17021	ERR124640	Malawi	L1	1	14.12.09	NA
G17022	ERR181680	Malawi	L1	1	02.08.05	NA
G17023	ERR212166	Malawi	L1	0	09.11.09	NA
G17026	ERR212022	Malawi	L1	0	18.01.99	NA
G17027	ERR190382	Malawi	L1	1	17.11.98	NA
G17029	ERR190361	Malawi	L1	0	10.01.03	NA
G17030	ERR181831	Malawi	L1	1	29.01.09	NA
G17033	ERR176712	Malawi	L1	1	30.04.98	NA
G17036	ERR216917	Malawi	L1	1	07.02.05	NA
G17038	ERR181794	Malawi	L1	0	18.06.08	NA
G17040	ERR212105	Malawi	L1	1	16.01.98	NA
G17041	ERR181778	Malawi	L1	1	29.01.08	NA
G17044	ERR221567	Malawi	L1	1	07.05.03	NA
G17046	ERR181982	Malawi	L1	1	26.08.05	NA
G17047	ERR181807	Malawi	L1	1	25.09.08	NA
G17049	ERR181907	Malawi	L1	0	15.10.04	NA
G17055	ERR161088	Malawi	L1	1	05.03.03	NA
G17057	ERR181752	Malawi	L1	1	21.05.07	NA
G17058	ERR126607	Malawi	L1	1	24.10.07	NA
G17062	ERR182008	Malawi	L1	0	20.02.06	NA
G17064	ERR212069	Malawi	L1	0	18.09.07	NA
G17065	ERR212134	Malawi	L1	1	09.07.09	NA
G17067	ERR176781	Malawi	L1	0	20.12.00	NA
G17069	ERR176689	Malawi	L1	1	11.05.00	NA
G17070	ERR181793	Malawi	L1	1	13.05.08	NA
G17073	ERR212161	Malawi	L1	1	02.11.09	NA
G17074	ERR161138	Malawi	L1	1	18.08.97	NA
G17076	ERR161161	Malawi	L1	1	13.05.02	NA
G17078	ERR161085	Malawi	L1	1	16.02.04	NA
G17080	ERR221575	Malawi	L1	1	10.09.03	NA
G17081	ERR221562	Malawi	L1	1	28.02.03	NA
G17082	ERR221578	Malawi	L1	0	13.11.03	NA
G17083	ERR212067	Malawi	L1	1	07.05.07	NA
G17084	ERR182010	Malawi	L1	1	25.01.06	NA
G17087	ERR216952	Malawi	L1	1	12.09.97	NA
G17088	ERR212110	Malawi	L1	1	06.02.97	NA
G17091	ERR126639	Malawi	L1	1	23.03.09	NA
G17092	ERR126636	Malawi	L1	0	03.09.09	NA
G17095	ERR181682	Malawi	L1	0	30.01.07	NA
G17096	ERR212180	Malawi	L1	0	08.12.03	NA
G17097	ERR212160	Malawi	L1	1	28.10.09	NA
G17099	ERR216903	Malawi	L1	1	22.08.98	NA
G17101	ERR181760	Malawi	L1	1	25.02.07	NA
G17103	ERR181687	Malawi	L1	1	04.10.06	NA
G17105	ERR182009	Malawi	L1	1	21.02.06	NA
G17109	ERR176823	Malawi	L1	0	14.08.97	NA
G17111	ERR182042	Malawi	L1	0	16.04.05	NA
G17112	ERR176775	Malawi	L1	1	27.10.99	NA
G17113	ERR212066	Malawi	L1	1	30.06.04	NA
G17119	ERR212088	Malawi	L1	0	17.06.99	NA
G17120	ERR181724	Malawi	L1	1	20.02.07	NA
G17121	ERR221593	Malawi	L1	1	05.01.09	NA
G17122	ERR181775	Malawi	L1	1	18.01.08	NA
G17125	ERR212107	Malawi	L1	1	24.02.98	NA
G17126	ERR176564	Malawi	L1	0	21.09.99	NA
G17128	ERR216904	Malawi	L1	0	16.07.97	NA
G17129	ERR161106	Malawi	L1	0	03.02.04	NA
G17130	ERR190389	Malawi	L1	0	28.05.01	NA
G17132	ERR190403	Malawi	L1	1	13.10.04	NA
G17133	ERR161133	Malawi	L1	1	07.02.03	NA
G17139	ERR221607	Malawi	L1	1	28.02.03	NA
G17141	ERR212155	Malawi	L1	1	24.07.09	NA
G17142	ERR181949	Malawi	L1	1	10.01.03	NA
G17143	ERR126631	Malawi	L1	1	17.08.09	NA
G17146	ERR181725	Malawi	L1	1	02.05.07	NA
G17149	ERR163947	Malawi	L1	1	28.06.04	NA
G17151	ERR182017	Malawi	L1	0	03.04.06	NA
G17154	ERR212096	Malawi	L1	1	16.05.00	NA
G17157	ERR212089	Malawi	L1	1	14.07.99	NA
G17160	ERR212131	Malawi	L1	1	19.06.09	NA
G17161	ERR212136	Malawi	L1	0	04.08.09	NA
G17162	ERR181708	Malawi	L1	1	24.11.06	NA
G17163	ERR176491	Malawi	L1	1	05.03.98	NA
G17164	ERR181860	Malawi	L1	1	21.04.09	NA
G17165	ERR181739	Malawi	L1	1	22.06.07	NA
G17166	ERR163954	Malawi	L1	1	15.04.04	NA
G17168	ERR221596	Malawi	L1	1	20.02.09	NA
G17171	ERR161129	Malawi	L1	1	18.03.03	NA
G17172	ERR221563	Malawi	L1	1	02.04.03	NA
G17173	ERR181951	Malawi	L1	1	22.01.02	NA
G17174	ERR164019	Malawi	L1	0	04.09.97	NA
G17175	ERR216902	Malawi	L1	0	20.08.97	NA
G17177	ERR161100	Malawi	L1	1	24.12.03	NA
G17179	ERR212079	Malawi	L1	0	25.11.98	NA
G17182	ERR161063	Malawi	L1	1	26.09.03	NA
G17184	ERR212048	Malawi	L1	1	18.02.05	NA
G17190	ERR181936	Malawi	L1	1	09.11.04	NA
G17196	ERR181820	Malawi	L1	1	30.07.08	NA
G17199	ERR176735	Malawi	L1	0	04.11.97	NA
G17203	ERR176453	Malawi	L1	1	11.06.04	NA
G17207	ERR181862	Malawi	L1	1	03.10.08	NA
G17209	ERR181844	Malawi	L1	1	17.03.09	NA
G17211	ERR212178	Malawi	L1	1	13.11.03	NA
G17212	ERR212163	Malawi	L1	1	30.10.09	NA
G17213	ERR182024	Malawi	L1	1	25.08.06	NA
G17214	ERR212157	Malawi	L1	1	17.09.09	NA
G17215	ERR126621	Malawi	L1	1	13.03.09	NA
G17216	ERR163952	Malawi	L1	0	13.05.04	NA
G17220	ERR176490	Malawi	L1	1	28.10.97	NA
G17222	ERR216983	Malawi	L1	0	22.02.10	NA
G18107	ERR245710	Malawi	L2	0	01.02.07	NA
G18108	ERR245783	Malawi	L2	1	06.12.00	NA
G18109	ERR245696	Malawi	L2	0	19.07.06	NA
G18111	ERR245655	Malawi	L2	1	19.10.04	NA
G18112	ERR245680	Malawi	L2	1	09.12.05	NA
G18114	ERR245716	Malawi	L2	1	04.12.06	NA
G18115	ERR245723	Malawi	L2	1	21.02.07	NA
G18117	ERR245837	Malawi	L2	0	14.09.03	NA
G18118	ERR245660	Malawi	L2	0	16.12.04	NA
G18120	ERR245846	Malawi	L2	1	10.05.04	NA
G18121	ERR245728	Malawi	L2	1	10.04.07	NA
G18122	ERR245834	Malawi	L2	0	08.09.03	NA
G18123	ERR245663	Malawi	L2	1	18.02.05	NA
G18207	ERR037551	Malawi	L2	0	22.07.99	NA
G18208	ERR036235	Malawi	L2	0	13.06.97	NA
G18209	ERR037488	Malawi	L3	1	25.03.98	NA
G18210	ERR037502	Malawi	L3	1	18.08.98	NA
G18211	ERR037546	Malawi	L3	1	03.09.99	NA
G18212	ERR036243	Malawi	L3	1	15.08.97	NA
G18214	ERR037492	Malawi	L3	1	24.06.98	NA
G18216	ERR036216	Malawi	L3	1	31.01.97	NA
G18218	ERR036222	Malawi	L1	1	05.03.97	NA
G18219	ERR036213	Malawi	L1	1	11.02.97	NA
G18220	ERR037476	Malawi	L1	0	14.12.97	NA
G18221	ERR036217	Malawi	L1	1	19.12.96	NA
G18222	ERR037510	Malawi	L1	0	06.08.98	NA
G18223	ERR037519	Malawi	L1	1	31.08.98	NA
G18224	ERR037521	Malawi	L1	1	07.08.98	NA
G18225	ERR037523	Malawi	L1	1	05.11.98	NA
G18226	ERR037511	Malawi	L1	0	23.06.98	NA
G18227	ERR037520	Malawi	L1	0	23.09.98	NA
G18228	ERR037555	Malawi	L1	1	10.08.99	NA
G18229	ERR037496	Malawi	L1	0	12.05.98	NA
G18230	ERR036236	Malawi	L1	1	17.06.97	NA
G18231	ERR037536	Malawi	L1	1	23.06.99	NA
G20114	ERR124634	Malawi	L4	1	05.11.09	NA
G20117	ERR124638	Malawi	L4	0	11.11.09	NA
G20119	ERR124641	Malawi	L4	0	29.12.09	NA
G20120	ERR124643	Malawi	L4	1	04.02.10	NA
G20122	ERR124647	Malawi	L4	1	23.04.10	NA
G20123	ERR124648	Malawi	L4	1	15.06.10	NA
G20125	ERR124650	Malawi	L4	1	19.10.10	NA
G20126	ERR126603	Malawi	L4	1	06.08.07	NA
G20127	ERR126609	Malawi	L4	1	18.06.08	NA
G20128	ERR126612	Malawi	L4	0	22.08.08	NA
G20131	ERR126615	Malawi	L4	0	06.06.08	NA
G20132	ERR126619	Malawi	L4	0	19.12.08	NA
G20133	ERR126622	Malawi	L4	1	02.04.09	NA
G20134	ERR126623	Malawi	L4	1	05.06.09	NA
G20135	ERR126624	Malawi	L4	0	09.06.09	NA
G20136	ERR126625	Malawi	L4	1	08.04.08	NA
G20137	ERR126626	Malawi	L4	1	30.07.09	NA
G20138	ERR126627	Malawi	L4	0	04.08.09	NA
G20141	ERR126630	Malawi	L4	0	11.08.09	NA
G20142	ERR126632	Malawi	L4	1	20.08.09	NA
G20144	ERR126637	Malawi	L4	0	02.09.09	NA
G20146	ERR126642	Malawi	L4	1	09.10.09	NA
G20147	ERR126643	Malawi	L4	1	22.10.09	NA
G20148	ERR161012	Malawi	L4	1	15.10.02	NA
G20150	ERR161014	Malawi	L4	1	07.11.02	NA
G20151	ERR161015	Malawi	L4	1	20.12.02	NA
G20152	ERR161016	Malawi	L4	1	07.01.03	NA
G20153	ERR161017	Malawi	L4	0	18.02.03	NA
G20154	ERR161018	Malawi	L4	1	18.02.03	NA
G20155	ERR161019	Malawi	L4	1	06.02.03	NA
G20158	ERR161022	Malawi	L4	0	04.02.03	NA
G20160	ERR161024	Malawi	L4	1	24.02.03	NA
G20161	ERR161025	Malawi	L4	1	29.01.03	NA
G20162	ERR161027	Malawi	L4	0	11.02.03	NA
G20163	ERR161028	Malawi	L4	1	08.01.03	NA
G20164	ERR161029	Malawi	L4	1	10.01.03	NA
G20165	ERR161030	Malawi	L4	1	24.02.03	NA
G20166	ERR161032	Malawi	L4	0	11.02.03	NA
G20167	ERR161034	Malawi	L4	1	11.01.02	NA
G20176	ERR161046	Malawi	L4	0	10.09.03	NA
G20177	ERR161047	Malawi	L4	1	22.10.03	NA
G20179	ERR161051	Malawi	L4	1	26.09.03	NA
G20181	ERR161056	Malawi	L4	0	14.11.03	NA
G20183	ERR161058	Malawi	L4	1	23.09.03	NA
G20187	ERR161070	Malawi	L4	0	10.07.03	NA
G20188	ERR161073	Malawi	L4	1	03.07.03	NA
G20191	ERR161076	Malawi	L4	1	10.03.04	NA
G20193	ERR161080	Malawi	L4	0	22.03.04	NA
G20197	ERR161094	Malawi	L4	1	14.12.03	NA
G20198	ERR161095	Malawi	L4	1	07.01.04	NA
G20202	ERR161101	Malawi	L4	1	03.02.04	NA
G20203	ERR161102	Malawi	L4	0	09.03.04	NA
G20204	ERR161103	Malawi	L4	0	10.03.04	NA
G20205	ERR161104	Malawi	L4	0	11.02.04	NA
G20206	ERR161105	Malawi	L4	1	20.01.04	NA
G20207	ERR161108	Malawi	L4	1	02.09.03	NA
G20208	ERR161109	Malawi	L4	1	03.11.03	NA
G20210	ERR161112	Malawi	L4	1	17.11.03	NA
G20211	ERR161114	Malawi	L4	1	23.04.03	NA
G20212	ERR161115	Malawi	L4	1	04.05.03	NA
G20217	ERR161127	Malawi	L4	0	18.03.03	NA
G20219	ERR161130	Malawi	L4	1	13.03.03	NA
G20220	ERR161132	Malawi	L4	0	28.03.03	NA
G20221	ERR161134	Malawi	L4	0	11.12.02	NA
G20223	ERR161137	Malawi	L4	1	31.07.97	NA
G20227	ERR161143	Malawi	L4	0	31.05.97	NA
G20230	ERR161148	Malawi	L4	1	17.07.97	NA
G20231	ERR161149	Malawi	L4	0	31.12.01	NA
G20233	ERR161151	Malawi	L4	0	19.02.02	NA
G20235	ERR161153	Malawi	L4	0	08.02.02	NA
G20236	ERR161154	Malawi	L4	0	27.02.02	NA
G20240	ERR161158	Malawi	L4	1	19.04.02	NA
G20243	ERR161163	Malawi	L4	1	09.11.01	NA
G20244	ERR161164	Malawi	L4	1	29.07.02	NA
G20245	ERR161165	Malawi	L4	0	23.07.02	NA
G20246	ERR161166	Malawi	L4	0	19.07.02	NA
G20247	ERR161168	Malawi	L4	0	03.07.02	NA
G20250	ERR161173	Malawi	L4	0	19.09.02	NA
G20252	ERR161175	Malawi	L4	1	30.07.02	NA
G20253	ERR161176	Malawi	L4	1	04.09.02	NA
G20259	ERR161184	Malawi	L4	1	07.08.02	NA
G20269	ERR161197	Malawi	L4	1	11.11.01	NA
G20271	ERR161203	Malawi	L4	1	04.10.02	NA
G20272	ERR163928	Malawi	L4	1	19.03.04	NA
G20274	ERR163930	Malawi	L4	1	12.01.04	NA
G20276	ERR163933	Malawi	L4	1	12.06.03	NA
G20277	ERR163934	Malawi	L4	0	04.04.03	NA
G20279	ERR163937	Malawi	L4	1	11.05.04	NA
G20280	ERR163938	Malawi	L4	0	12.07.04	NA
G20285	ERR163944	Malawi	L4	0	04.01.04	NA
G20286	ERR163946	Malawi	L4	0	19.04.04	NA
G20288	ERR163949	Malawi	L4	1	30.04.04	NA
G20289	ERR163950	Malawi	L4	0	06.05.04	NA
G20290	ERR163953	Malawi	L4	1	27.04.04	NA
G20291	ERR163955	Malawi	L4	1	28.05.04	NA
G20292	ERR163956	Malawi	L4	1	07.07.04	NA
G20294	ERR163960	Malawi	L4	0	01.06.04	NA
G20295	ERR163964	Malawi	L4	0	25.05.04	NA
G20296	ERR163965	Malawi	L4	1	03.08.04	NA
G20297	ERR163967	Malawi	L4	0	30.07.04	NA
G20298	ERR163968	Malawi	L4	1	29.07.04	NA
G20301	ERR163981	Malawi	L4	1	18.08.03	NA
G20302	ERR163983	Malawi	L4	0	23.08.04	NA
G20303	ERR163984	Malawi	L4	1	02.09.04	NA
G20305	ERR163986	Malawi	L4	1	10.09.04	NA
G20308	ERR163992	Malawi	L4	0	22.09.04	NA
G20317	ERR164008	Malawi	L4	1	05.05.97	NA
G20318	ERR164009	Malawi	L4	0	06.04.97	NA
G20321	ERR164013	Malawi	L4	1	16.09.97	NA
G20322	ERR164014	Malawi	L4	1	24.09.97	NA
G20323	ERR164015	Malawi	L4	1	07.10.97	NA
G20324	ERR164016	Malawi	L4	1	20.08.97	NA
G20326	ERR164018	Malawi	L4	0	29.09.97	NA
G20327	ERR164020	Malawi	L4	1	13.05.97	NA
G20330	ERR164023	Malawi	L4	1	26.03.97	NA
G20333	ERR176450	Malawi	L4	1	26.01.04	NA
G20335	ERR176452	Malawi	L4	1	05.07.04	NA
G20338	ERR176459	Malawi	L4	0	04.08.04	NA
G20339	ERR176460	Malawi	L4	1	20.06.97	NA
G20341	ERR176462	Malawi	L4	1	15.07.97	NA
G20342	ERR176463	Malawi	L4	1	20.05.97	NA
G20346	ERR176469	Malawi	L4	1	23.12.95	NA
G20348	ERR176472	Malawi	L4	1	19.05.97	NA
G20349	ERR176473	Malawi	L4	1	22.05.97	NA
G20350	ERR176474	Malawi	L4	1	04.08.97	NA
G20351	ERR176475	Malawi	L4	0	27.05.97	NA
G20354	ERR176480	Malawi	L4	0	22.05.98	NA
G20355	ERR176482	Malawi	L4	0	27.07.98	NA
G20356	ERR176484	Malawi	L4	1	05.01.98	NA
G20358	ERR176487	Malawi	L4	1	19.08.97	NA
G20359	ERR176489	Malawi	L4	0	12.11.97	NA
G20361	ERR176493	Malawi	L4	1	22.04.99	NA
G20362	ERR176494	Malawi	L4	1	04.05.99	NA
G20364	ERR176496	Malawi	L4	0	30.03.99	NA
G20365	ERR176499	Malawi	L4	1	04.01.00	NA
G20366	ERR176500	Malawi	L4	0	06.01.00	NA
G20375	ERR176510	Malawi	L4	1	30.09.98	NA
G20380	ERR176515	Malawi	L4	1	15.09.98	NA
G20381	ERR176516	Malawi	L4	0	29.06.98	NA
G20386	ERR176522	Malawi	L4	0	01.09.98	NA
G20388	ERR176526	Malawi	L4	0	06.04.99	NA
G20390	ERR176531	Malawi	L4	0	11.03.99	NA
G20392	ERR176533	Malawi	L4	0	11.01.99	NA
G20395	ERR176536	Malawi	L4	0	12.07.99	NA
G20397	ERR176540	Malawi	L4	0	06.07.99	NA
G20403	ERR176549	Malawi	L4	1	11.10.00	NA
G20405	ERR176551	Malawi	L4	0	05.10.00	NA
G20406	ERR176552	Malawi	L4	0	26.01.01	NA
G20408	ERR176555	Malawi	L4	1	16.05.01	NA
G20409	ERR176556	Malawi	L4	0	16.05.01	NA
G20410	ERR176557	Malawi	L4	1	26.06.01	NA
G20412	ERR176559	Malawi	L4	0	16.07.01	NA
G20416	ERR176563	Malawi	L4	1	10.08.99	NA
G20418	ERR176566	Malawi	L4	0	07.12.00	NA
G20419	ERR176567	Malawi	L4	0	11.06.97	NA
G20422	ERR176572	Malawi	L4	1	20.10.95	NA
G20423	ERR176573	Malawi	L4	1	04.03.98	NA
G20424	ERR176574	Malawi	L4	0	24.02.98	NA
G20425	ERR176575	Malawi	L4	1	19.03.98	NA
G20426	ERR176578	Malawi	L4	1	07.04.98	NA
G20429	ERR176582	Malawi	L4	0	03.02.99	NA
G20432	ERR176589	Malawi	L4	1	23.01.01	NA
G20434	ERR176593	Malawi	L4	1	20.03.01	NA
G20436	ERR176596	Malawi	L4	0	21.05.01	NA
G20437	ERR176599	Malawi	L4	0	07.06.01	NA
G20438	ERR176605	Malawi	L4	0	16.11.97	NA
G20443	ERR176614	Malawi	L4	0	17.05.01	NA
G20446	ERR176617	Malawi	L4	0	09.01.97	NA
G20447	ERR176620	Malawi	L4	0	13.02.97	NA
G20448	ERR176623	Malawi	L4	1	08.03.97	NA
G20449	ERR176624	Malawi	L4	0	28.02.97	NA
G20452	ERR176628	Malawi	L4	0	09.09.97	NA
G20453	ERR176629	Malawi	L4	0	26.08.97	NA
G20454	ERR176632	Malawi	L4	1	01.10.97	NA
G20455	ERR176633	Malawi	L4	1	13.02.97	NA
G20456	ERR176634	Malawi	L4	0	30.09.97	NA
G20458	ERR176638	Malawi	L4	1	13.05.97	NA
G20459	ERR176639	Malawi	L4	0	02.03.98	NA
G20460	ERR176640	Malawi	L4	0	18.05.98	NA
G20461	ERR176642	Malawi	L4	1	08.01.99	NA
G20463	ERR176644	Malawi	L4	0	31.01.00	NA
G20465	ERR176649	Malawi	L4	1	05.03.00	NA
G20470	ERR176659	Malawi	L4	1	01.10.99	NA
G20471	ERR176660	Malawi	L4	0	03.10.99	NA
G20473	ERR176664	Malawi	L4	0	20.04.00	NA
G20474	ERR176665	Malawi	L4	0	30.03.00	NA
G20475	ERR176666	Malawi	L4	1	11.04.00	NA
G20476	ERR176667	Malawi	L4	1	17.04.00	NA
G20477	ERR176669	Malawi	L4	0	06.04.00	NA
G20479	ERR176672	Malawi	L4	1	19.09.00	NA
G20482	ERR176678	Malawi	L4	1	18.08.00	NA
G20483	ERR176679	Malawi	L4	0	11.09.00	NA
G20485	ERR176681	Malawi	L4	1	10.07.00	NA
G20486	ERR176682	Malawi	L4	1	10.07.00	NA
G20487	ERR176683	Malawi	L4	1	01.07.00	NA
G20492	ERR176688	Malawi	L4	1	16.05.00	NA
G20493	ERR176690	Malawi	L4	1	17.05.00	NA
G20494	ERR176691	Malawi	L4	1	09.05.00	NA
G20496	ERR176693	Malawi	L4	1	22.03.00	NA
G20497	ERR176694	Malawi	L4	1	06.03.00	NA
G20498	ERR176695	Malawi	L4	1	06.03.00	NA
G20500	ERR176697	Malawi	L4	1	24.01.00	NA
G20501	ERR176698	Malawi	L4	1	25.01.00	NA
G20503	ERR176700	Malawi	L4	1	29.12.99	NA
G20504	ERR176702	Malawi	L4	1	28.01.00	NA
G20505	ERR176705	Malawi	L4	1	04.11.99	NA
G20507	ERR176708	Malawi	L4	1	13.01.98	NA
G20508	ERR176710	Malawi	L4	1	23.03.98	NA
G20510	ERR176714	Malawi	L4	1	21.07.98	NA
G20511	ERR176715	Malawi	L4	1	14.12.98	NA
G20513	ERR176719	Malawi	L4	0	14.11.00	NA
G20516	ERR176722	Malawi	L4	1	22.06.98	NA
G20519	ERR176728	Malawi	L4	0	04.05.98	NA
G20520	ERR176729	Malawi	L4	0	02.03.98	NA
G20521	ERR176730	Malawi	L4	0	29.01.98	NA
G20522	ERR176732	Malawi	L4	1	15.10.97	NA
G20526	ERR176739	Malawi	L4	0	20.02.97	NA
G20529	ERR176742	Malawi	L4	0	22.08.97	NA
G20530	ERR176743	Malawi	L4	1	03.05.00	NA
G20534	ERR176748	Malawi	L4	1	14.03.01	NA
G20539	ERR176754	Malawi	L4	0	17.05.98	NA
G20540	ERR176755	Malawi	L4	1	19.05.98	NA
G20541	ERR176758	Malawi	L4	1	14.04.98	NA
G20542	ERR176760	Malawi	L4	1	21.11.97	NA
G20543	ERR176763	Malawi	L4	0	12.01.98	NA
G20544	ERR176764	Malawi	L4	1	25.12.97	NA
G20546	ERR176767	Malawi	L4	0	13.05.99	NA
G20557	ERR176787	Malawi	L4	1	01.11.00	NA
G20558	ERR176789	Malawi	L4	0	30.10.00	NA
G20559	ERR176790	Malawi	L4	1	23.10.00	NA
G20564	ERR176802	Malawi	L4	1	09.03.98	NA
G20566	ERR176806	Malawi	L4	0	15.07.96	NA
G20569	ERR176810	Malawi	L4	1	15.12.95	NA
G20579	ERR176826	Malawi	L4	1	05.03.98	NA
G20581	ERR181674	Malawi	L4	1	18.07.06	NA
G20582	ERR181675	Malawi	L4	0	12.12.05	NA
G20583	ERR181676	Malawi	L4	0	04.11.05	NA
G20584	ERR181677	Malawi	L4	0	12.09.05	NA
G20585	ERR181678	Malawi	L4	1	27.09.06	NA
G20586	ERR181681	Malawi	L4	1	23.01.07	NA
G20587	ERR181684	Malawi	L4	1	03.10.06	NA
G20588	ERR181685	Malawi	L4	1	02.11.06	NA
G20590	ERR181688	Malawi	L4	1	30.01.07	NA
G20591	ERR181689	Malawi	L4	0	30.10.06	NA
G20592	ERR181690	Malawi	L4	0	27.10.06	NA
G20593	ERR181691	Malawi	L4	1	26.10.06	NA
G20594	ERR181694	Malawi	L4	0	17.11.06	NA
G20595	ERR181695	Malawi	L4	0	05.01.05	NA
G20596	ERR181698	Malawi	L4	1	01.12.06	NA
G20597	ERR181699	Malawi	L4	0	30.12.04	NA
G20598	ERR181700	Malawi	L4	0	27.07.06	NA
G20599	ERR181701	Malawi	L4	1	05.01.05	NA
G20600	ERR181702	Malawi	L4	0	08.01.07	NA
G20601	ERR181704	Malawi	L4	0	19.12.06	NA
G20603	ERR181706	Malawi	L4	1	27.12.06	NA
G20604	ERR181709	Malawi	L4	0	20.02.07	NA
G20605	ERR181710	Malawi	L4	1	21.03.07	NA
G20608	ERR181714	Malawi	L4	1	05.04.05	NA
G20609	ERR181716	Malawi	L4	1	12.10.05	NA
G20610	ERR181719	Malawi	L4	0	20.02.07	NA
G20611	ERR181720	Malawi	L4	1	01.07.05	NA
G20612	ERR181721	Malawi	L4	1	09.02.07	NA
G20613	ERR181726	Malawi	L4	1	24.04.07	NA
G20614	ERR181727	Malawi	L4	0	15.05.07	NA
G20616	ERR181730	Malawi	L4	1	24.05.07	NA
G20617	ERR181731	Malawi	L4	0	23.04.07	NA
G20618	ERR181732	Malawi	L4	1	02.05.07	NA
G20619	ERR181733	Malawi	L4	0	26.04.07	NA
G20620	ERR181734	Malawi	L4	0	30.03.07	NA
G20622	ERR181737	Malawi	L4	1	05.06.07	NA
G20623	ERR181738	Malawi	L4	1	22.02.07	NA
G20624	ERR181740	Malawi	L4	0	23.05.07	NA
G20625	ERR181741	Malawi	L4	1	02.07.07	NA
G20627	ERR181743	Malawi	L4	1	13.07.07	NA
G20630	ERR181746	Malawi	L4	0	24.07.07	NA
G20631	ERR181747	Malawi	L4	1	12.09.07	NA
G20632	ERR181748	Malawi	L4	1	17.08.07	NA
G20633	ERR181749	Malawi	L4	1	04.09.07	NA
G20634	ERR181753	Malawi	L4	1	24.01.08	NA
G20635	ERR181754	Malawi	L4	0	04.02.08	NA
G20636	ERR181755	Malawi	L4	0	18.09.07	NA
G20637	ERR181757	Malawi	L4	1	14.09.07	NA
G20638	ERR181758	Malawi	L4	1	29.10.07	NA
G20640	ERR181761	Malawi	L4	1	29.10.07	NA
G20641	ERR181762	Malawi	L4	0	19.10.07	NA
G20642	ERR181764	Malawi	L4	1	23.10.07	NA
G20643	ERR181765	Malawi	L4	1	19.07.07	NA
G20644	ERR181767	Malawi	L4	1	06.02.08	NA
G20645	ERR181768	Malawi	L4	1	05.02.08	NA
G20647	ERR181774	Malawi	L4	1	12.03.08	NA
G20648	ERR181777	Malawi	L4	1	26.02.08	NA
G20649	ERR181780	Malawi	L4	0	20.02.08	NA
G20650	ERR181783	Malawi	L4	1	14.02.08	NA
G20653	ERR181788	Malawi	L4	1	19.03.08	NA
G20654	ERR181789	Malawi	L4	1	13.05.08	NA
G20655	ERR181791	Malawi	L4	0	05.05.08	NA
G20657	ERR181796	Malawi	L4	0	11.06.08	NA
G20658	ERR181801	Malawi	L4	0	18.09.06	NA
G20659	ERR181803	Malawi	L4	1	15.09.08	NA
G20660	ERR181805	Malawi	L4	0	12.09.08	NA
G20661	ERR181809	Malawi	L4	1	29.09.08	NA
G20663	ERR181814	Malawi	L4	0	15.09.08	NA
G20664	ERR181816	Malawi	L4	1	14.10.08	NA
G20666	ERR181825	Malawi	L4	1	21.08.08	NA
G20667	ERR181827	Malawi	L4	1	31.07.08	NA
G20668	ERR181829	Malawi	L4	0	04.07.08	NA
G20669	ERR181833	Malawi	L4	0	24.04.09	NA
G20670	ERR181834	Malawi	L4	0	27.04.09	NA
G20671	ERR181835	Malawi	L4	0	06.04.09	NA
G20672	ERR181836	Malawi	L4	1	30.03.09	NA
G20673	ERR181838	Malawi	L4	1	27.04.09	NA
G20674	ERR181839	Malawi	L4	1	31.03.09	NA
G20675	ERR181840	Malawi	L4	0	24.04.09	NA
G20679	ERR181847	Malawi	L4	0	16.04.09	NA
G20680	ERR181848	Malawi	L4	1	09.06.09	NA
G20681	ERR181850	Malawi	L4	1	08.12.08	NA
G20682	ERR181853	Malawi	L4	0	20.02.09	NA
G20683	ERR181855	Malawi	L4	1	25.05.09	NA
G20685	ERR181858	Malawi	L4	0	06.03.09	NA
G20686	ERR181859	Malawi	L4	0	26.05.09	NA
G20687	ERR181861	Malawi	L4	0	06.01.09	NA
G20689	ERR181867	Malawi	L4	1	17.10.98	NA
G20691	ERR181869	Malawi	L4	1	24.06.98	NA
G20692	ERR181871	Malawi	L4	0	28.05.98	NA
G20695	ERR181874	Malawi	L4	0	16.05.98	NA
G20697	ERR181876	Malawi	L4	1	30.04.98	NA
G20700	ERR181879	Malawi	L4	1	24.04.98	NA
G20701	ERR181880	Malawi	L4	1	07.05.98	NA
G20703	ERR181884	Malawi	L4	1	12.06.00	NA
G20706	ERR181888	Malawi	L4	1	13.12.01	NA
G20707	ERR181889	Malawi	L4	1	06.12.01	NA
G20708	ERR181894	Malawi	L4	1	22.06.01	NA
G20710	ERR181896	Malawi	L4	1	02.05.01	NA
G20713	ERR181900	Malawi	L4	1	22.08.00	NA
G20714	ERR181902	Malawi	L4	1	27.08.98	NA
G20715	ERR181904	Malawi	L4	1	03.10.97	NA
G20716	ERR181908	Malawi	L4	1	14.10.04	NA
G20718	ERR181911	Malawi	L4	1	23.05.01	NA
G20721	ERR181915	Malawi	L4	1	21.05.01	NA
G20722	ERR181917	Malawi	L4	1	16.11.01	NA
G20723	ERR181922	Malawi	L4	0	11.01.05	NA
G20724	ERR181923	Malawi	L4	1	15.02.05	NA
G20725	ERR181924	Malawi	L4	0	15.12.04	NA
G20726	ERR181925	Malawi	L4	0	30.12.04	NA
G20727	ERR181926	Malawi	L4	1	20.12.04	NA
G20728	ERR181927	Malawi	L4	0	31.12.04	NA
G20729	ERR181928	Malawi	L4	1	03.12.04	NA
G20733	ERR181935	Malawi	L4	0	21.10.04	NA
G20734	ERR181937	Malawi	L4	0	01.11.04	NA
G20735	ERR181938	Malawi	L4	1	22.11.04	NA
G20736	ERR181939	Malawi	L4	0	05.11.04	NA
G20737	ERR181943	Malawi	L4	1	23.03.05	NA
G20740	ERR181947	Malawi	L4	0	30.03.05	NA
G20741	ERR181948	Malawi	L4	1	24.12.02	NA
G20742	ERR181950	Malawi	L4	0	28.05.01	NA
G20746	ERR181957	Malawi	L4	1	29.06.00	NA
G20749	ERR181966	Malawi	L4	1	14.04.05	NA
G20750	ERR181973	Malawi	L4	1	13.04.05	NA
G20751	ERR181974	Malawi	L4	0	05.10.05	NA
G20752	ERR181975	Malawi	L4	0	21.10.05	NA
G20753	ERR181976	Malawi	L4	1	07.11.05	NA
G20756	ERR181984	Malawi	L4	1	25.08.05	NA
G20757	ERR181985	Malawi	L4	0	08.09.05	NA
G20758	ERR181986	Malawi	L4	1	18.07.04	NA
G20759	ERR181989	Malawi	L4	0	19.01.06	NA
G20760	ERR181990	Malawi	L4	1	21.12.05	NA
G20761	ERR181991	Malawi	L4	0	23.01.06	NA
G20762	ERR181992	Malawi	L4	1	08.07.05	NA
G20763	ERR181993	Malawi	L4	1	08.07.05	NA
G20764	ERR181995	Malawi	L4	1	11.01.06	NA
G20765	ERR181996	Malawi	L4	1	04.01.06	NA
G20766	ERR181997	Malawi	L4	1	06.01.06	NA
G20767	ERR181998	Malawi	L4	1	26.01.06	NA
G20768	ERR181999	Malawi	L4	0	05.01.06	NA
G20769	ERR182000	Malawi	L4	1	31.01.06	NA
G20770	ERR182001	Malawi	L4	1	13.02.06	NA
G20771	ERR182002	Malawi	L4	1	13.02.06	NA
G20773	ERR182004	Malawi	L4	0	07.02.06	NA
G20774	ERR182005	Malawi	L4	0	17.03.06	NA
G20776	ERR182007	Malawi	L4	0	17.02.06	NA
G20778	ERR182012	Malawi	L4	0	08.03.06	NA
G20780	ERR182016	Malawi	L4	0	30.12.05	NA
G20781	ERR182019	Malawi	L4	1	20.06.06	NA
G20782	ERR182020	Malawi	L4	1	07.05.06	NA
G20783	ERR182021	Malawi	L4	1	13.04.06	NA
G20784	ERR182022	Malawi	L4	1	19.04.06	NA
G20785	ERR182023	Malawi	L4	1	25.04.06	NA
G20786	ERR182027	Malawi	L4	0	31.08.06	NA
G20787	ERR182028	Malawi	L4	1	01.08.06	NA
G20788	ERR182029	Malawi	L4	0	31.07.06	NA
G20789	ERR182030	Malawi	L4	0	28.08.06	NA
G20790	ERR182031	Malawi	L4	0	05.09.06	NA
G20791	ERR182033	Malawi	L4	0	07.09.06	NA
G20792	ERR182034	Malawi	L4	1	25.08.06	NA
G20793	ERR182035	Malawi	L4	0	05.06.06	NA
G20794	ERR182036	Malawi	L4	0	06.06.06	NA
G20795	ERR182037	Malawi	L4	1	15.06.06	NA
G20796	ERR182038	Malawi	L4	1	01.07.05	NA
G20797	ERR182039	Malawi	L4	1	06.01.05	NA
G20798	ERR182043	Malawi	L4	0	09.12.05	NA
G20799	ERR182045	Malawi	L4	1	01.12.05	NA
G20800	ERR182046	Malawi	L4	1	01.12.05	NA
G20801	ERR182047	Malawi	L4	0	28.04.05	NA
G20802	ERR182049	Malawi	L4	1	05.05.06	NA
G20803	ERR182052	Malawi	L4	1	03.05.06	NA
G20804	ERR182053	Malawi	L4	1	18.04.06	NA
G20805	ERR182055	Malawi	L4	1	19.04.06	NA
G20806	ERR182056	Malawi	L4	1	05.02.06	NA
G20808	ERR190330	Malawi	L4	0	27.03.02	NA
G20813	ERR190338	Malawi	L4	0	25.11.01	NA
G20818	ERR190350	Malawi	L4	0	04.03.03	NA
G20819	ERR190351	Malawi	L4	1	18.10.02	NA
G20820	ERR190352	Malawi	L4	0	24.06.03	NA
G20823	ERR190356	Malawi	L4	0	30.03.98	NA
G20824	ERR190359	Malawi	L4	1	04.12.02	NA
G20825	ERR190360	Malawi	L4	0	03.10.02	NA
G20826	ERR190362	Malawi	L4	1	10.05.04	NA
G20831	ERR190373	Malawi	L4	1	05.07.99	NA
G20832	ERR190374	Malawi	L4	1	01.04.99	NA
G20833	ERR190383	Malawi	L4	1	30.06.99	NA
G20834	ERR190384	Malawi	L4	0	01.07.99	NA
G20835	ERR190387	Malawi	L4	0	27.05.99	NA
G20836	ERR190390	Malawi	L4	1	29.05.00	NA
G20837	ERR190393	Malawi	L4	1	24.01.00	NA
G20839	ERR190399	Malawi	L4	1	19.03.03	NA
G20841	ERR190405	Malawi	L4	0	22.03.06	NA
G20842	ERR190406	Malawi	L4	1	21.04.06	NA
G20843	ERR190409	Malawi	L4	1	07.05.03	NA
G20844	ERR190410	Malawi	L4	0	07.07.97	NA
G20845	ERR211990	Malawi	L4	0	27.10.03	NA
G20848	ERR211996	Malawi	L4	1	22.10.01	NA
G20849	ERR211998	Malawi	L4	0	17.10.01	NA
G20850	ERR211999	Malawi	L4	1	04.03.03	NA
G20851	ERR212000	Malawi	L4	1	04.01.02	NA
G20854	ERR212006	Malawi	L4	1	27.06.03	NA
G20856	ERR212009	Malawi	L4	1	27.05.98	NA
G20858	ERR212011	Malawi	L4	1	21.08.98	NA
G20859	ERR212012	Malawi	L4	1	03.08.98	NA
G20860	ERR212016	Malawi	L4	0	24.09.99	NA
G20865	ERR212028	Malawi	L4	0	25.08.00	NA
G20866	ERR212032	Malawi	L4	0	04.02.99	NA
G20868	ERR212035	Malawi	L4	0	09.03.98	NA
G20870	ERR212040	Malawi	L4	1	04.06.97	NA
G20871	ERR212041	Malawi	L4	0	03.12.01	NA
G20874	ERR212045	Malawi	L4	0	19.08.04	NA
G20876	ERR212050	Malawi	L4	1	14.02.05	NA
G20879	ERR212055	Malawi	L4	0	17.12.04	NA
G20880	ERR212056	Malawi	L4	0	18.08.03	NA
G20881	ERR212057	Malawi	L4	1	25.02.05	NA
G20882	ERR212060	Malawi	L4	0	30.06.06	NA
G20883	ERR212061	Malawi	L4	0	03.05.06	NA
G20885	ERR212063	Malawi	L4	1	22.06.05	NA
G20886	ERR212064	Malawi	L4	0	19.01.05	NA
G20887	ERR212065	Malawi	L4	1	23.10.06	NA
G20890	ERR212071	Malawi	L4	1	10.04.08	NA
G20891	ERR212072	Malawi	L4	1	04.11.08	NA
G20894	ERR212077	Malawi	L4	0	27.11.03	NA
G20896	ERR212080	Malawi	L4	0	18.08.97	NA
G20897	ERR212083	Malawi	L4	1	05.03.97	NA
G20900	ERR212087	Malawi	L4	0	02.10.97	NA
G20901	ERR212092	Malawi	L4	1	07.07.99	NA
G20903	ERR212099	Malawi	L4	1	30.06.00	NA
G20905	ERR212114	Malawi	L4	0	20.05.97	NA
G20906	ERR212115	Malawi	L4	1	11.08.97	NA
G20908	ERR212118	Malawi	L4	1	22.02.99	NA
G20909	ERR212119	Malawi	L4	1	12.09.01	NA
G20913	ERR212127	Malawi	L4	1	06.04.99	NA
G20914	ERR212128	Malawi	L4	0	09.06.09	NA
G20915	ERR212129	Malawi	L4	0	08.06.09	NA
G20916	ERR212130	Malawi	L4	1	11.06.09	NA
G20917	ERR212132	Malawi	L4	0	08.07.09	NA
G20918	ERR212133	Malawi	L4	1	08.07.09	NA
G20919	ERR212135	Malawi	L4	0	04.08.09	NA
G20920	ERR212140	Malawi	L4	0	28.08.09	NA
G20921	ERR212141	Malawi	L4	1	01.04.09	NA
G20922	ERR212144	Malawi	L4	1	22.09.09	NA
G20923	ERR212148	Malawi	L4	0	16.09.09	NA
G20924	ERR212149	Malawi	L4	1	29.09.09	NA
G20925	ERR212151	Malawi	L4	0	14.10.09	NA
G20926	ERR212152	Malawi	L4	0	11.05.09	NA
G20927	ERR212153	Malawi	L4	0	04.09.09	NA
G20928	ERR212154	Malawi	L4	1	02.10.09	NA
G20930	ERR212159	Malawi	L4	0	26.10.09	NA
G20931	ERR212162	Malawi	L4	0	28.10.09	NA
G20932	ERR212165	Malawi	L4	0	28.10.09	NA
G20933	ERR212167	Malawi	L4	1	16.11.09	NA
G20934	ERR212168	Malawi	L4	1	17.11.09	NA
G20935	ERR212169	Malawi	L4	0	18.11.09	NA
G20936	ERR212171	Malawi	L4	0	23.11.09	NA
G20938	ERR212173	Malawi	L4	0	25.11.09	NA
G20939	ERR212174	Malawi	L4	1	06.11.09	NA
G20940	ERR212175	Malawi	L4	0	29.10.09	NA
G20942	ERR212177	Malawi	L4	1	28.01.10	NA
G20943	ERR212181	Malawi	L4	1	02.05.02	NA
G20944	ERR216900	Malawi	L4	0	18.09.02	NA
G20949	ERR216910	Malawi	L4	0	10.04.03	NA
G20950	ERR216911	Malawi	L4	0	10.03.05	NA
G20952	ERR216914	Malawi	L4	1	14.02.05	NA
G20953	ERR216915	Malawi	L4	1	01.02.05	NA
G20954	ERR216916	Malawi	L4	1	18.01.05	NA
G20955	ERR216918	Malawi	L4	1	03.04.05	NA
G20958	ERR216922	Malawi	L4	0	01.07.05	NA
G20959	ERR216924	Malawi	L4	1	10.10.06	NA
G20960	ERR216925	Malawi	L4	1	10.10.06	NA
G20962	ERR216929	Malawi	L4	1	08.08.07	NA
G20963	ERR216930	Malawi	L4	0	03.10.07	NA
G20964	ERR216931	Malawi	L4	0	10.01.08	NA
G20965	ERR216933	Malawi	L4	0	22.01.08	NA
G20967	ERR216941	Malawi	L4	0	12.11.08	NA
G20968	ERR216942	Malawi	L4	1	26.01.09	NA
G20969	ERR216943	Malawi	L4	1	05.02.09	NA
G20970	ERR216944	Malawi	L4	0	07.01.09	NA
G20971	ERR216946	Malawi	L4	0	13.12.08	NA
G20972	ERR216947	Malawi	L4	0	24.11.08	NA
G20975	ERR216953	Malawi	L4	0	24.02.97	NA
G20977	ERR216955	Malawi	L4	0	12.07.10	NA
G20978	ERR216957	Malawi	L4	1	05.08.10	NA
G20979	ERR216959	Malawi	L4	1	16.08.10	NA
G20981	ERR216964	Malawi	L4	1	19.08.10	NA
G20983	ERR216967	Malawi	L4	1	01.09.10	NA
G20984	ERR216968	Malawi	L4	0	07.09.10	NA
G20986	ERR216970	Malawi	L4	1	27.04.09	NA
G20987	ERR216972	Malawi	L4	0	21.12.09	NA
G20988	ERR216978	Malawi	L4	0	08.04.10	NA
G20989	ERR216979	Malawi	L4	1	27.01.10	NA
G20990	ERR216980	Malawi	L4	0	11.01.10	NA
G20991	ERR216982	Malawi	L4	1	04.03.10	NA
G20992	ERR216984	Malawi	L4	0	13.01.10	NA
G20993	ERR216986	Malawi	L4	0	07.01.10	NA
G20994	ERR216987	Malawi	L4	1	13.01.10	NA
G20995	ERR216989	Malawi	L4	0	15.06.10	NA
G20996	ERR216990	Malawi	L4	1	18.06.10	NA
G20997	ERR216991	Malawi	L4	0	22.06.10	NA
G21001	ERR221528	Malawi	L4	1	12.05.97	NA
G21002	ERR221529	Malawi	L4	1	26.05.97	NA
G21003	ERR221530	Malawi	L4	0	17.06.97	NA
G21004	ERR221531	Malawi	L4	1	22.03.01	NA
G21006	ERR221533	Malawi	L4	1	16.10.01	NA
G21007	ERR221534	Malawi	L4	1	26.10.01	NA
G21008	ERR221537	Malawi	L4	0	18.12.01	NA
G21011	ERR221546	Malawi	L4	1	19.07.02	NA
G21012	ERR221548	Malawi	L4	1	09.08.02	NA
G21016	ERR221552	Malawi	L4	0	23.09.02	NA
G21017	ERR221554	Malawi	L4	1	22.10.02	NA
G21018	ERR221555	Malawi	L4	1	17.12.02	NA
G21020	ERR221560	Malawi	L4	1	13.03.03	NA
G21021	ERR221561	Malawi	L4	1	16.12.02	NA
G21022	ERR221564	Malawi	L4	1	04.04.03	NA
G21023	ERR221565	Malawi	L4	1	28.04.03	NA
G21024	ERR221566	Malawi	L4	1	02.05.03	NA
G21025	ERR221568	Malawi	L4	0	05.06.03	NA
G21026	ERR221571	Malawi	L4	1	18.08.03	NA
G21028	ERR221581	Malawi	L4	1	07.04.05	NA
G21030	ERR221585	Malawi	L4	1	05.06.08	NA
G21031	ERR221586	Malawi	L4	1	26.08.08	NA
G21033	ERR221589	Malawi	L4	1	21.10.09	NA
G21035	ERR221592	Malawi	L4	1	22.12.08	NA
G21036	ERR221594	Malawi	L4	1	24.09.08	NA
G21037	ERR221597	Malawi	L4	0	17.02.09	NA
G21038	ERR221598	Malawi	L4	1	29.09.98	NA
G21039	ERR221599	Malawi	L4	0	30.08.02	NA
G21044	ERR221610	Malawi	L4	1	09.09.97	NA
G21045	ERR221612	Malawi	L4	1	18.03.97	NA
G21046	ERR221613	Malawi	L4	1	26.05.97	NA
G21047	ERR221614	Malawi	L4	0	27.11.08	NA
G21052	ERR221619	Malawi	L4	1	25.09.00	NA
G06790	ERR245742	Malawi	L1	0	09.09.97	NA
G06793	ERR245721	Malawi	L1	1	10.03.05	NA
G32708	ERR6362959	SouthAfrica	L4	0	23-04-2016	671.5325815
G45291	ERR6362544	SouthAfrica	L2	1	30-09-2017	151
G45298	ERR6362650	SouthAfrica	L2	1	11-09-2016	41
G33266	ERR6362855	SouthAfrica	L2	0	10-02-2018	625.9695363
G47701	ERR6362968	SouthAfrica	L2	1	20-03-2017	69
G47707	ERR6362918	SouthAfrica	L4	0	10-03-2017	1267.7686
G66004	ERR6052072;ERR6052100	SouthAfrica	L4	1	07-03-2012	743
G44886	ERR6362018	SouthAfrica	L4	1	04-09-2016	180
G32657	ERR6362386	SouthAfrica	L2	1	20-01-2017	44
G45274	ERR6362220	SouthAfrica	L2	0	25-11-2016	953.1380699
G32651	ERR5987229	SouthAfrica	L2	1	15-09-2016	121
G47705	ERR6362928	SouthAfrica	L4	1	22-03-2017	14
G32557	ERR6362206	SouthAfrica	L4	1	22-05-2016	74
G47745	ERR6362039	SouthAfrica	L2	1	19-03-2016	193
G45315	ERR6362605	SouthAfrica	L2	1	13-11-2016	132
G66010	ERR6362083	SouthAfrica	L2	1	29-06-2017	987
G66011	ERR6362858	SouthAfrica	L2	1	21-01-2017	1
G32643	ERR6362155	SouthAfrica	L2	1	26-09-2016	394
G66013	ERR6362916	SouthAfrica	L4	0	05-08-2017	974.3794475
G47719	ERR6362408	SouthAfrica	L2	1	03-10-2016	134
G33262	ERR6362871	SouthAfrica	L2	1	25-03-2017	449
G66015	ERR6052029;ERR6052055	SouthAfrica	L2	0	22-07-2016	1101.124535
G32705	ERR6362788	SouthAfrica	L2	0	07-04-2017	753.2354004
G47708	ERR6362794	SouthAfrica	L2	1	23-01-2017	102
G45290	ERR6362762	SouthAfrica	L2	1	20-01-2018	102
G47718	ERR6362198	SouthAfrica	L4	0	16-09-2016	1118.902855
G45286	ERR6362234	SouthAfrica	L2	1	04-11-2016	42
G26620	ERR6362093	SouthAfrica	L2	1	13-12-2015	211
G32661	ERR6362894	SouthAfrica	L4	1	05-08-2016	151
G44891	ERR6362495	SouthAfrica	L2	1	12-08-2016	251
G32709	ERR5987314	SouthAfrica	L2	1	04-12-2016	838
G33185	ERR6362648	SouthAfrica	L2	1	28-05-2016	49
G45313	ERR6362802	SouthAfrica	L2	1	24-04-2017	95
G66021	ERR6052061;ERR6052080	SouthAfrica	L2	0	03-03-2017	754.483111
G33298	ERR6362615	SouthAfrica	L4	1	10-07-2016	68
G33186	ERR6362882	SouthAfrica	L2	1	22-05-2017	80
G26650	ERR6361966	SouthAfrica	L2	1	24-10-2016	19
G47734	ERR6362305	SouthAfrica	L2	1	25-07-2016	183
G36271	ERR5987236	SouthAfrica	L2	0	13-12-2014	1058.798897
G32619	ERR6362120	SouthAfrica	L4	0	23-03-2017	1343.459182
G47767	ERR6362397	SouthAfrica	L2	1	21-08-2015	304
G44890	ERR6362205	SouthAfrica	L2	1	16-09-2016	43
G32713	ERR5987241	SouthAfrica	L2	0	13-03-2017	1032.192643
G44889	ERR6362114	SouthAfrica	L4	1	01-07-2016	3
G47740	ERR6362934	SouthAfrica	L2	0	16-05-2016	885.3732046
G33304	ERR6362396	SouthAfrica	L2	1	12-11-2016	281
G32577	ERR5987278	SouthAfrica	L4	1	15-01-2018	62
G47695	ERR6362715	SouthAfrica	L2	1	29-06-2017	104
G26613	ERR6362760	SouthAfrica	L4	1	11-11-2016	70
G66023	ERR5987219	SouthAfrica	L2	1	09-06-2016	24
G45283	ERR6362013	SouthAfrica	L2	1	28-10-2016	334
G47690	ERR6362080	SouthAfrica	L4	1	03-11-2017	365
G47714	ERR6362176	SouthAfrica	L2	0	12-12-2016	1328.580995
G47713	ERR6362453	SouthAfrica	L4	1	17-11-2016	553
G66024	ERR6052073;ERR6052115	SouthAfrica	L2	1	03-09-2015	96
G33294	ERR6362633	SouthAfrica	L2	1	17-07-2016	7
G45323	ERR6362086	SouthAfrica	L2	1	10-11-2016	13
G45312	ERR6362423	SouthAfrica	L2	1	07-07-2017	481
G32666	ERR6362664	SouthAfrica	L2	1	10-12-2016	122
G32729	ERR6362577	SouthAfrica	L2	1	18-06-2016	530
G47694	ERR6362160	SouthAfrica	L2	1	18-06-2017	11
G33246	ERR6362040	SouthAfrica	L4	1	16-01-2017	49
G32622	ERR5987455	SouthAfrica	L2	0	18-09-2016	1002.147117
G33216	ERR6362447	SouthAfrica	L2	1	06-03-2017	230
G45289	ERR6362001	SouthAfrica	L2	1	25-08-2017	10
G45318	ERR6362252	SouthAfrica	L4	1	16-11-2017	450
G47696	ERR6362061	SouthAfrica	L2	0	09-06-2017	565.8014209
G33248	SRR12882516	SouthAfrica	L3	1	24-07-2016	150
G32698	ERR5987387	SouthAfrica	L2	1	20-08-2016	162
G45074	ERR6362597	SouthAfrica	L4	1	12-09-2016	722
G45294	ERR6362209	SouthAfrica	L3	1	26-01-2018	40
G47685	ERR6362779	SouthAfrica	L4	1	19-11-2017	25
G33222	SRR12882517	SouthAfrica	L3	1	25-11-2017	23
G47691	ERR6362285	SouthAfrica	L2	1	21-10-2017	380
G32634	ERR6362029	SouthAfrica	L4	1	25-09-2016	108
G36241	ERR6362659	SouthAfrica	L2	1	30-01-2014	153
G33306	ERR6362348	SouthAfrica	L4	0	22-05-2017	1180.829896
G32601	ERR5987302	SouthAfrica	L2	1	05-05-2016	272
G66025	ERR6052092;ERR6052109	SouthAfrica	L2	1	05-11-2016	8
G47728	ERR6362847	SouthAfrica	L2	1	09-09-2016	75
G45276	ERR6362701	SouthAfrica	L2	1	26-11-2016	78
G66026	ERR6052028;ERR6052046	SouthAfrica	L2	1	14-11-2016	683
G45277	ERR6362512	SouthAfrica	L2	1	22-07-2017	193
G66027	ERR6362218	SouthAfrica	L2	0	26-03-2017	954.0218226
G33205	ERR6361958	SouthAfrica	L4	0	24-09-2016	791.6078685
G45326	ERR6362896	SouthAfrica	L4	0	22-04-2017	1002.620115
G47700	ERR6362789	SouthAfrica	L2	0	08-04-2017	637.8317503
G47717	ERR6362402	SouthAfrica	L3	1	27-10-2016	50
G45328	ERR6362421	SouthAfrica	L4	1	05-10-2016	14
G33239	ERR6362382	SouthAfrica	L4	1	06-06-2016	NA
G45319	ERR6362181	SouthAfrica	L4	0	30-01-2017	1086.875384
G47716	ERR6362188	SouthAfrica	L2	1	13-11-2016	123
G32644	ERR5987199	SouthAfrica	L2	1	04-12-2016	355
G45297	ERR6362584	SouthAfrica	L4	1	23-09-2017	573
G47702	ERR6362782	SouthAfrica	L2	1	23-02-2017	307
G45316	ERR6362481	SouthAfrica	L2	1	11-11-2017	5
G33195	ERR6362365	SouthAfrica	L2	0	08-04-2017	874.2802463
G32631	ERR6362276	SouthAfrica	L2	1	17-12-2017	71
G33280	ERR6362431	SouthAfrica	L2	0	04-12-2016	1206.92649
G47699	ERR6362350	SouthAfrica	L2	0	10-04-2017	1326.928795
G47791	ERR6361961	SouthAfrica	L2	0	07-02-2015	1122.163721
G33274	ERR6362377	SouthAfrica	L2	0	30-03-2017	928.1131292
G32710	ERR5987378	SouthAfrica	L2	1	15-09-2016	125
G33313	ERR6361970	SouthAfrica	L2	1	02-07-2017	210
G32694	ERR6362812	SouthAfrica	L4	1	13-06-2016	355
G45272	ERR6362410	SouthAfrica	L4	0	05-02-2017	840.0690854
G33318	ERR6362070	SouthAfrica	L4	1	29-10-2016	135
G32728	ERR5987204	SouthAfrica	L2	1	25-04-2015	183
G47711	ERR6362442	SouthAfrica	L2	1	16-12-2016	2
G32604	ERR6362628	SouthAfrica	L2	1	16-05-2016	212
G33261	SRR12882515	SouthAfrica	L3	1	19-05-2016	566
G45320	ERR6362890	SouthAfrica	L2	1	05-10-2016	415
G32722	ERR5987436	SouthAfrica	L2	1	10-12-2016	67
G32543	ERR6361993	SouthAfrica	L2	1	02-06-2016	392
G32690	ERR6362893	SouthAfrica	L2	1	14-08-2017	402
G32692	ERR6362805	SouthAfrica	L2	0	09-07-2016	871.5439233
G33209	ERR6362785	SouthAfrica	L4	1	03-07-2017	209
G32701	ERR5987310	SouthAfrica	L2	1	20-01-2017	120
G45317	ERR6362815	SouthAfrica	L2	0	25-08-2017	625.0450807
G45285	ERR6362020	SouthAfrica	L2	1	10-08-2017	0
G32676	ERR5987245	SouthAfrica	L2	1	14-11-2016	200
G47808	ERR6362215	SouthAfrica	L2	1	11-03-2015	53
G45071	ERR6362488	SouthAfrica	L2	1	08-05-2017	284
G45324	ERR6362170	SouthAfrica	L2	0	08-07-2017	1296.773546
G47761	ERR6362405	SouthAfrica	L2	1	21-11-2015	101
G26637	ERR6362776	SouthAfrica	L2	0	18-08-2016	500.6470712
G45322	ERR6362938	SouthAfrica	L2	0	15-09-2016	1246.780527
G45307	ERR6362646	SouthAfrica	L2	1	17-08-2017	142
G32717	ERR5987332	SouthAfrica	L2	1	18-02-2017	109
G45325	ERR6361965	SouthAfrica	L4	1	03-04-2017	44
G33223	ERR6362735	SouthAfrica	L2	1	08-09-2016	82
G26633	ERR6362763	SouthAfrica	L2	1	09-12-2016	464
G33237	ERR6362449	SouthAfrica	L4	1	02-09-2017	55
G33201	ERR6362011	SouthAfrica	L2	1	09-12-2016	42
G45329	ERR6362479	SouthAfrica	L4	1	06-07-2017	164
G33254	ERR6362499	SouthAfrica	L4	0	15-10-2016	1079.547385
G66045	ERR6362473	SouthAfrica	L2	1	19-08-2016	159
G47682	ERR6362300	SouthAfrica	L2	0	30-12-2017	1150.792672
G47684	ERR6362591	SouthAfrica	L4	1	18-11-2017	0
G32654	ERR5987184	SouthAfrica	L2	1	18-02-2017	331
G32658	ERR6362603	SouthAfrica	L2	1	31-07-2017	302
G33211	ERR6362515	SouthAfrica	L2	0	24-02-2017	1313.165612
G47722	ERR6362854	SouthAfrica	L2	1	10-09-2016	113
G47710	ERR6362233	SouthAfrica	L2	1	27-11-2016	26
G33263	ERR6362023	SouthAfrica	L2	1	06-05-2017	544
G32552	ERR6362573	SouthAfrica	L2	0	12-05-2017	791.4983979
G47729	ERR6361995	SouthAfrica	L4	0	11-08-2016	1337.820809
G45327	ERR6362050	SouthAfrica	L4	1	20-08-2016	178
G47681	ERR6361994	SouthAfrica	L2	0	18-01-2018	1122.250805
G32625	ERR6362141	SouthAfrica	L4	1	30-12-2016	97
G45331	ERR6362599	SouthAfrica	L2	0	24-11-2017	1086.545133
G47805	ERR6362291	SouthAfrica	L4	1	06-01-2015	687
G32662	ERR5987417	SouthAfrica	L2	1	23-07-2016	114
G32629	ERR6362736	SouthAfrica	L4	0	07-05-2017	1258.925346
G66050	ERR6052039;ERR6052044	SouthAfrica	L2	1	18-12-2016	43
G33317	ERR6362663	SouthAfrica	L4	1	10-09-2016	250
G32685	ERR6362371	SouthAfrica	L2	1	23-07-2016	245
G33249	ERR6362444	SouthAfrica	L2	1	06-02-2017	766
G33290	ERR6362688	SouthAfrica	L2	1	05-08-2016	131
G32668	ERR6362636	SouthAfrica	L2	0	30-09-2016	744.95346
G32607	ERR5987263	SouthAfrica	L2	0	05-01-2018	1033.079022
G45271	ERR6362457	SouthAfrica	L4	1	15-01-2017	178
G45311	ERR6362541	SouthAfrica	L2	0	05-02-2017	751.2802938
G45273	ERR6362467	SouthAfrica	L2	1	16-09-2016	27
G45287	ERR6362033	SouthAfrica	L2	1	28-10-2017	84
G32638	ERR5987233	SouthAfrica	L2	0	26-06-2014	570.9069259
G66052	ERR6052063;ERR6052120	SouthAfrica	L2	0	10-04-2017	507.6395098
G32646	ERR6362362	SouthAfrica	L4	0	18-11-2017	834.0430869
G33202	ERR6362800	SouthAfrica	L2	1	13-01-2017	103
G33221	ERR6362667	SouthAfrica	L4	1	17-03-2017	NA
G33293	ERR6362494	SouthAfrica	L4	0	09-07-2016	791.9643305
G33255	ERR6362624	SouthAfrica	L2	0	18-06-2016	960.8390103
G45303	ERR6362174	SouthAfrica	L2	1	20-11-2016	164
G32684	ERR6362570	SouthAfrica	L4	1	06-08-2017	49
G32588	ERR5987243	SouthAfrica	L4	1	18-08-2016	121
G45308	ERR6362583	SouthAfrica	L4	1	27-01-2018	57
G32594	ERR6362899	SouthAfrica	L4	0	22-01-2018	628.352908
G33189	ERR6362622	SouthAfrica	L4	1	10-03-2017	17
G32723	ERR6362557	SouthAfrica	L2	0	28-10-2016	1379.97627
G45306	ERR6362210	SouthAfrica	L2	1	27-10-2016	57
G32639	ERR6362245	SouthAfrica	L2	1	10-09-2016	231
G32614	ERR5987458	SouthAfrica	L4	1	11-12-2017	153
G33196	ERR6362406	SouthAfrica	L2	1	04-03-2017	10
G45300	ERR6362179	SouthAfrica	L4	1	03-03-2017	21
G33194	ERR6362400	SouthAfrica	L2	0	27-06-2016	604.2709134
G45309	ERR6361962	SouthAfrica	L4	1	03-06-2017	72
G45304	ERR6362383	SouthAfrica	L2	1	02-04-2017	12
G32615	ERR5987334	SouthAfrica	L2	1	22-04-2017	398
G45278	ERR6362712	SouthAfrica	L2	1	31-08-2016	63
G33247	ERR6362879	SouthAfrica	L4	0	10-09-2016	635.7727793
G45295	ERR6362652	SouthAfrica	L4	0	05-08-2017	566.5378023
G66054	ERR6362862	SouthAfrica	L2	1	07-04-2017	174
G45301	ERR6362041	SouthAfrica	L2	1	05-02-2017	0
G33231	ERR6362254	SouthAfrica	L4	0	26-05-2016	939.2293051
G45288	ERR6362392	SouthAfrica	L2	1	27-08-2016	0
G33210	ERR6362303	SouthAfrica	L4	1	01-01-2018	377
G32667	ERR6362466	SouthAfrica	L4	1	04-06-2016	63
G32675	ERR6362393	SouthAfrica	L4	1	10-06-2016	120
G33177	ERR6362463	SouthAfrica	L2	1	03-06-2016	190
G66056	ERR6052085;ERR6052110	SouthAfrica	L2	1	22-04-2016	30
G44905	ERR6362753	SouthAfrica	L2	1	18-06-2016	62
G44898	ERR6362417	SouthAfrica	L2	1	03-06-2016	243
G32605	ERR6362818	SouthAfrica	L4	0	01-05-2016	511.39979
G32548	ERR6362272	SouthAfrica	L2	1	28-05-2016	279
G44899	ERR6362339	SouthAfrica	L4	1	30-04-2016	221
G32603	ERR6362460	SouthAfrica	L2	0	25-04-2016	924.2537596
G32559	ERR6362193	SouthAfrica	L4	1	23-04-2016	461
G44901	ERR6362704	SouthAfrica	L2	1	21-04-2016	89
G33267	ERR6362074	SouthAfrica	L2	0	26-03-2016	700.7531624
G32695	SRR12882084	SouthAfrica	L3	0	31-03-2016	1289.528699
G44895	ERR6362518	SouthAfrica	L4	1	07-03-2016	117
G32680	ERR5987331	SouthAfrica	L2	0	31-03-2016	1048.748899
G32645	ERR6362555	SouthAfrica	L2	1	04-06-2016	295
G44906	ERR6362638	SouthAfrica	L2	1	23-05-2016	NA
G32632	ERR5987394	SouthAfrica	L2	1	02-04-2016	21
G44903	ERR6362719	SouthAfrica	L2	1	16-04-2016	171
G32703	SRR12882083	SouthAfrica	L3	0	21-03-2016	1386.47039
G44893	ERR6361959	SouthAfrica	L4	1	30-05-2016	13
G33243	ERR6362838	SouthAfrica	L4	1	07-03-2016	66
G47741	ERR6362096	SouthAfrica	L4	1	31-03-2016	69
G44904	ERR6362926	SouthAfrica	L4	1	25-03-2016	160
G32556	ERR5987346	SouthAfrica	L4	1	22-04-2016	312
G44896	ERR6362027	SouthAfrica	L4	1	26-03-2016	173
G33229	ERR6362922	SouthAfrica	L4	1	17-09-2016	104
G32575	ERR6362183	SouthAfrica	L4	1	03-09-2015	260
G33288	ERR6362059	SouthAfrica	L4	1	05-03-2016	316
G26621	ERR6362295	SouthAfrica	L2	0	21-02-2016	548.4070985
G44908	ERR6362277	SouthAfrica	L2	1	06-03-2016	212
G44916	ERR6362471	SouthAfrica	L2	0	29-01-2016	1254.524054
G44909	ERR6362700	SouthAfrica	L2	1	14-03-2016	40
G33208	ERR6362975	SouthAfrica	L2	0	18-01-2016	1280.789065
G44997	ERR6362171	SouthAfrica	L2	1	23-06-2013	542
G32586	ERR6362484	SouthAfrica	L4	0	13-02-2016	900.7700367
G47747	ERR6362030	SouthAfrica	L4	1	14-02-2016	276
G33175	ERR6362523	SouthAfrica	L2	1	21-02-2016	41
G44894	ERR6362079	SouthAfrica	L3	1	22-05-2016	364
G47765	ERR6362389	SouthAfrica	L2	0	03-09-2015	940.6399721
G47768	ERR6362600	SouthAfrica	L2	1	09-08-2015	44
G32718	ERR5987368	SouthAfrica	L2	0	17-01-2016	586.9904474
G47752	ERR6362401	SouthAfrica	L2	1	21-01-2016	61
G44911	ERR6362223	SouthAfrica	L2	1	25-01-2016	108
G32650	ERR6362913	SouthAfrica	L4	0	08-01-2016	988.6517811
G44918	ERR6362465	SouthAfrica	L4	1	07-01-2016	8
G44912	ERR6362416	SouthAfrica	L4	1	20-12-2015	193
G44892	ERR6362474	SouthAfrica	L4	1	23-05-2016	12
G32579	ERR5987257	SouthAfrica	L2	1	21-01-2016	81
G47754	ERR6362330	SouthAfrica	L2	1	31-12-2015	NA
G32719	ERR5987447	SouthAfrica	L2	1	05-12-2015	7
G47824	ERR6362299	SouthAfrica	L4	1	24-09-2014	82
G32571	ERR6362135	SouthAfrica	L2	1	31-12-2015	97
G32567	ERR6362743	SouthAfrica	L2	1	16-12-2015	141
G32569	ERR5987238	SouthAfrica	L2	1	13-01-2016	119
G47755	ERR6362539	SouthAfrica	L2	1	18-12-2015	210
G47697	ERR6362334	SouthAfrica	L2	1	28-04-2017	55
G33197	ERR6362413	SouthAfrica	L4	1	27-12-2015	22
G33265	ERR6362016	SouthAfrica	L4	1	12-12-2015	203
G32681	ERR5987397	SouthAfrica	L2	1	30-01-2016	541
G44922	ERR6362706	SouthAfrica	L2	1	04-12-2015	0
G47756	ERR6362341	SouthAfrica	L2	1	06-02-2016	26
G32715	ERR5987213	SouthAfrica	L2	0	29-03-2015	945.2124947
G44914	ERR6362480	SouthAfrica	L4	0	30-12-2015	1137.282574
G44920	ERR6362713	SouthAfrica	L2	0	25-11-2015	895.5199966
G32595	ERR6362063	SouthAfrica	L2	1	18-11-2015	253
G32563	ERR6362692	SouthAfrica	L2	1	06-11-2015	108
G32691	ERR5987453	SouthAfrica	L2	0	01-11-2015	944.7027068
G33240	ERR6361982	SouthAfrica	L4	0	05-11-2015	773.5421439
G32649	ERR6362240	SouthAfrica	L4	0	06-11-2015	677.3685769
G33291	ERR6362509	SouthAfrica	L4	0	31-10-2015	1232.007713
G33226	ERR6362868	SouthAfrica	L2	0	05-11-2015	876.9658439
G44919	ERR6362255	SouthAfrica	L2	1	27-11-2015	85
G33282	ERR6362741	SouthAfrica	L4	1	25-10-2015	9
G32600	ERR6362028	SouthAfrica	L2	1	20-11-2015	105
G32670	ERR5987381	SouthAfrica	L2	1	05-12-2015	174
G32677	ERR5987185	SouthAfrica	L2	1	30-09-2015	231
G32630	ERR5987239	SouthAfrica	L2	1	18-10-2015	3
G32653	ERR6362878	SouthAfrica	L2	1	16-10-2015	122
G32572	ERR5987454	SouthAfrica	L2	1	01-10-2015	308
G33233	ERR6362111	SouthAfrica	L4	1	08-10-2015	48
G33300	ERR6362596	SouthAfrica	L2	1	26-09-2015	214
G47770	ERR6362026	SouthAfrica	L4	1	16-07-2015	67
G47748	ERR6362874	SouthAfrica	L2	1	13-02-2016	23
G45078	ERR6362560	SouthAfrica	L2	1	12-12-2015	59
G45282	ERR6362172	SouthAfrica	L4	1	05-09-2016	164
G45267	ERR6362921	SouthAfrica	L4	1	06-06-2016	7
G33253	ERR6362331	SouthAfrica	L2	1	29-08-2015	220
G33176	ERR6362264	SouthAfrica	L2	1	10-10-2015	137
G33312	ERR6362105	SouthAfrica	L2	0	12-08-2015	1150.86604
G32574	ERR5987412	SouthAfrica	L2	1	02-10-2015	10
G47769	ERR6362483	SouthAfrica	L2	0	27-08-2015	899.4882147
G32564	ERR5987363	SouthAfrica	L2	1	31-07-2015	46
G44927	ERR6362903	SouthAfrica	L2	1	17-09-2015	468
G44913	ERR6362280	SouthAfrica	L2	1	27-12-2015	284
G44926	ERR6362720	SouthAfrica	L2	0	16-09-2015	761.9182365
G33198	ERR6362340	SouthAfrica	L2	1	06-08-2015	33
G32565	ERR6362754	SouthAfrica	L2	1	25-08-2015	105
G36287	ERR6362325	SouthAfrica	L4	1	13-09-2015	357
G44925	ERR6362856	SouthAfrica	L2	0	07-10-2015	1175.137642
G36242	ERR5987217	SouthAfrica	L2	0	05-08-2015	817.8188471
G32660	ERR5987224	SouthAfrica	L2	1	09-08-2015	132
G47771	ERR6362875	SouthAfrica	L2	0	17-06-2015	1300.003013
G32587	ERR5987315	SouthAfrica	L2	1	21-08-2015	242
G32716	SRR12882080	SouthAfrica	L3	0	14-08-2015	1377.227063
G36251	ERR5987323	SouthAfrica	L2	1	17-07-2015	159
G32541	ERR5987214	SouthAfrica	L2	1	18-07-2015	543
G32689	ERR6362358	SouthAfrica	L2	1	09-08-2015	272
G32617	ERR5987318	SouthAfrica	L4	1	10-07-2015	126
G47772	ERR6362021	SouthAfrica	L4	1	12-07-2015	57
G45079	ERR6362744	SouthAfrica	L2	1	21-08-2015	58
G33230	ERR6362372	SouthAfrica	L4	1	22-01-2016	73
G32592	ERR5987432	SouthAfrica	L2	1	01-07-2015	105
G44929	ERR6362777	SouthAfrica	L2	1	27-08-2015	NA
G26628	ERR6362225	SouthAfrica	L2	0	16-06-2016	1081.693384
G33214	ERR6362380	SouthAfrica	L2	0	02-07-2015	1066.304012
G66065	ERR6052099;ERR6052118	SouthAfrica	L2	1	25-07-2013	113
G32554	ERR6362010	SouthAfrica	L2	1	02-07-2015	99
G33220	ERR6361981	SouthAfrica	L2	1	09-07-2015	650
G44928	ERR6362681	SouthAfrica	L2	1	27-09-2015	119
G32648	ERR6362439	SouthAfrica	L4	0	09-07-2015	677.5443628
G32591	ERR5987234	SouthAfrica	L4	1	16-07-2015	347
G32566	ERR5987451	SouthAfrica	L4	1	04-07-2015	9
G36293	ERR5987304	SouthAfrica	L2	1	14-08-2015	89
G33187	SRR12882519	SouthAfrica	L3	1	25-04-2015	NA
G26622	ERR6362914	SouthAfrica	L2	1	13-06-2015	29
G32553	ERR6362258	SouthAfrica	L2	1	01-07-2015	42
G32679	ERR6362360	SouthAfrica	L2	1	05-06-2015	120
G33184	ERR6362078	SouthAfrica	L2	1	29-05-2015	113
G32636	ERR6362485	SouthAfrica	L2	0	23-04-2015	830.2743699
G32693	ERR5987273	SouthAfrica	L4	1	22-05-2015	13
G66068	ERR6362190	SouthAfrica	L2	0	06-05-2015	1294.869299
G47775	ERR6362925	SouthAfrica	L2	1	31-05-2015	117
G32697	ERR5987434	SouthAfrica	L2	0	04-05-2015	1152.752973
G44900	ERR6362601	SouthAfrica	L2	0	29-04-2016	1383.183286
G33182	ERR6362870	SouthAfrica	L2	1	30-04-2015	154
G32558	ERR5987216	SouthAfrica	L2	1	15-05-2015	58
G33272	ERR6362337	SouthAfrica	L4	1	22-04-2015	488
G47703	ERR6362958	SouthAfrica	L4	1	23-02-2017	675
G33269	ERR6362067	SouthAfrica	L2	1	07-06-2015	44
G32669	ERR6361979	SouthAfrica	L2	0	17-04-2015	1094.255833
G36304	ERR5987395	SouthAfrica	L4	1	26-04-2015	NA
G66076	ERR6362820	SouthAfrica	L2	1	02-12-2015	87
G36310	ERR5987362	SouthAfrica	L4	1	25-03-2015	337
G32593	SRR12882086	SouthAfrica	L3	1	17-04-2015	16
G32609	ERR5987389	SouthAfrica	L2	1	23-04-2015	411
G33191	ERR6362464	SouthAfrica	L4	0	25-03-2015	820.1815153
G47994	ERR6362731	SouthAfrica	L2	1	24-12-2010	90
G33244	ERR6362031	SouthAfrica	L2	1	01-05-2015	320
G36269	ERR5987350	SouthAfrica	L2	1	29-05-2015	70
G32596	ERR5987442	SouthAfrica	L2	1	09-04-2015	304
G32714	SRR12882081	SouthAfrica	L3	1	18-04-2015	2
G32704	ERR6361976	SouthAfrica	L2	1	19-03-2015	54
G36258	ERR6362551	SouthAfrica	L4	1	19-03-2015	410
G47790	ERR6362154	SouthAfrica	L2	1	04-03-2015	172
G36308	ERR5987244	SouthAfrica	L4	0	11-04-2015	1190.149765
G47788	ERR6362657	SouthAfrica	L2	1	01-04-2015	16
G47813	ERR6362756	SouthAfrica	L2	0	31-12-2014	806.5285574
G33277	SRR12882513	SouthAfrica	L3	1	19-02-2015	668
G36288	ERR5987392	SouthAfrica	L2	0	19-02-2015	873.1914909
G66082	ERR6362089	SouthAfrica	L4	1	05-02-2015	305
G33192	ERR6362361	SouthAfrica	L2	1	17-01-2015	90
G33259	ERR6362349	SouthAfrica	L2	1	05-02-2015	105
G32702	ERR6362920	SouthAfrica	L4	1	16-08-2015	504
G47801	ERR6361950	SouthAfrica	L2	0	16-01-2015	1153.716908
G32602	ERR5987338	SouthAfrica	L4	0	26-11-2016	735.0943201
G47799	ERR6362927	SouthAfrica	L2	0	28-01-2015	655.296869
G47759	ERR6362522	SouthAfrica	L2	0	26-11-2015	856.8930231
G36281	ERR5987352	SouthAfrica	L4	0	26-04-2015	503.7074419
G33178	ERR6362525	SouthAfrica	L2	1	18-02-2015	332
G47804	ERR6362191	SouthAfrica	L4	0	04-01-2015	1222.881168
G33310	ERR6362772	SouthAfrica	L2	0	22-01-2015	1112.150795
G33227	ERR6362675	SouthAfrica	L2	1	17-12-2014	414
G32599	ERR5987209	SouthAfrica	L2	1	14-12-2014	496
G33273	ERR6362547	SouthAfrica	L2	1	19-12-2014	301
G32642	ERR5987421	SouthAfrica	L4	1	02-08-2014	506
G33303	ERR6362520	SouthAfrica	L2	0	06-03-2015	842.0580171
G32611	ERR5987380	SouthAfrica	L2	1	03-01-2015	88
G32612	ERR5987274	SouthAfrica	L2	0	30-11-2014	1062.611765
G32671	ERR5987272	SouthAfrica	L2	1	20-03-2015	142
G33296	ERR6362623	SouthAfrica	L4	1	19-11-2014	285
G36259	ERR6362592	SouthAfrica	L4	1	22-01-2015	40
G33251	ERR6362342	SouthAfrica	L2	1	31-12-2014	92
G32674	ERR6362213	SouthAfrica	L2	1	21-11-2014	173
G32686	ERR6362566	SouthAfrica	L4	1	29-11-2014	462
G47798	ERR6362087	SouthAfrica	L2	1	23-01-2015	25
G66092	ERR6362905	SouthAfrica	L4	1	01-12-2014	272
G33203	ERR6361951	SouthAfrica	L4	1	15-11-2014	61
G33311	ERR6362250	SouthAfrica	L2	1	28-11-2014	81
G47814	ERR6362230	SouthAfrica	L2	1	26-11-2014	43
G47762	ERR6362645	SouthAfrica	L2	1	08-10-2015	109
G33219	ERR6362486	SouthAfrica	L4	0	03-12-2014	1397.124895
G36256	ERR6362969	SouthAfrica	L2	1	15-11-2014	13
G47816	ERR6362608	SouthAfrica	L4	1	19-09-2014	46
G33297	ERR6362448	SouthAfrica	L2	1	04-12-2014	467
G33225	ERR6362964	SouthAfrica	L2	1	10-10-2014	426
G32673	ERR5987344	SouthAfrica	L2	1	09-11-2014	978
G33238	ERR6362246	SouthAfrica	L2	1	25-09-2014	69
G33232	ERR6362316	SouthAfrica	L4	0	01-02-2015	1138.68099
G66094	ERR6052058;ERR6052070	SouthAfrica	L2	0	22-05-2014	596.2732515
G44887	ERR6361983	SouthAfrica	L4	1	07-09-2016	139
G47806	ERR6362203	SouthAfrica	L2	1	02-01-2015	107
G33207	ERR6361968	SouthAfrica	L2	0	25-09-2014	827.3581922
G33301	ERR6362433	SouthAfrica	L2	1	27-09-2014	23
G47818	ERR6362783	SouthAfrica	L2	1	09-10-2014	461
G36290	ERR5987388	SouthAfrica	L2	1	14-09-2014	233
G32606	ERR5987437	SouthAfrica	L4	1	27-09-2014	783
G32696	ERR6362764	SouthAfrica	L2	1	17-09-2014	661
G32582	ERR6362438	SouthAfrica	L2	0	02-10-2014	1113.420294
G32672	ERR6362677	SouthAfrica	L4	1	02-10-2014	303
G32655	ERR6362714	SouthAfrica	L2	0	16-08-2014	1300.784685
G33281	ERR6362610	SouthAfrica	L2	0	30-08-2014	1068.256156
G32545	ERR6362004	SouthAfrica	L2	1	20-09-2014	145
G32568	ERR6362545	SouthAfrica	L4	1	19-09-2014	99
G33213	SRR12882518	SouthAfrica	L3	1	15-08-2014	95
G32546	ERR5987271	SouthAfrica	L2	1	16-10-2015	16
G32637	ERR5987261	SouthAfrica	L4	1	26-06-2015	277
G36295	ERR6362936	SouthAfrica	L4	1	02-08-2014	224
G32597	ERR5987279	SouthAfrica	L2	1	29-08-2014	84
G32688	ERR6362411	SouthAfrica	L2	0	06-11-2014	1253.648647
G33286	ERR6362497	SouthAfrica	L2	1	29-08-2014	96
G32633	ERR6362271	SouthAfrica	L2	1	13-07-2014	210
G47778	ERR6362098	SouthAfrica	L2	0	08-05-2015	911.5307315
G36283	ERR6362185	SouthAfrica	L2	1	19-09-2014	373
G33252	ERR6362533	SouthAfrica	L4	1	25-07-2014	248
G33228	ERR6362747	SouthAfrica	L2	1	07-08-2014	354
G32624	ERR6362519	SouthAfrica	L2	1	21-08-2014	295
G32664	ERR6362658	SouthAfrica	L2	0	27-07-2014	749.3680435
G32721	ERR5987375	SouthAfrica	L2	1	30-07-2014	172
G47819	ERR6362593	SouthAfrica	L2	0	28-11-2014	804.0935014
G32727	ERR6362502	SouthAfrica	L2	0	02-08-2014	518.6268486
G32663	ERR6362565	SouthAfrica	L4	1	04-07-2014	217
G32560	ERR5987183	SouthAfrica	L2	1	19-07-2014	211
G33302	ERR6362549	SouthAfrica	L4	1	17-07-2014	105
G33309	ERR6362750	SouthAfrica	L4	1	28-06-2014	280
G33271	ERR6362253	SouthAfrica	L2	0	06-07-2014	947.4825272
G32687	ERR6362363	SouthAfrica	L4	1	06-08-2014	59
G36284	ERR6362123	SouthAfrica	L2	1	06-08-2014	237
G36289	ERR5987207	SouthAfrica	L2	1	03-10-2014	0
G36291	ERR6362324	SouthAfrica	L4	1	21-08-2014	61
G36298	ERR5987355	SouthAfrica	L2	0	01-07-2014	639.1193426
G36297	ERR5987459	SouthAfrica	L2	1	06-07-2014	226
G32652	ERR6362949	SouthAfrica	L2	1	02-07-2014	74
G32613	ERR6362311	SouthAfrica	L2	1	02-07-2014	248
G47848	ERR6362101	SouthAfrica	L2	1	26-12-2013	511
G36246	ERR6362799	SouthAfrica	L2	1	08-07-2014	9
G47837	ERR6362598	SouthAfrica	L2	1	07-05-2014	42
G33256	ERR6362487	SouthAfrica	L4	0	28-06-2014	759.3448608
G32573	ERR6362178	SouthAfrica	L2	1	27-06-2014	1050
G33284	ERR6362451	SouthAfrica	L2	1	05-06-2014	71
G36245	ERR6361948	SouthAfrica	L2	0	07-08-2014	853.8225909
G47746	ERR6362880	SouthAfrica	L2	0	14-02-2016	1184.889254
G47838	ERR6362698	SouthAfrica	L2	0	19-05-2014	905.8743473
G36250	ERR5987411	SouthAfrica	L4	1	21-08-2014	207
G36275	ERR6362146	SouthAfrica	L2	0	28-07-2014	1020.7278
G47829	ERR6362073	SouthAfrica	L2	0	08-07-2014	790.5738814
G36252	ERR6362139	SouthAfrica	L4	1	21-05-2014	70
G36254	ERR5987212	SouthAfrica	L2	1	13-05-2014	51
G33218	ERR6362279	SouthAfrica	L4	0	31-05-2014	661.8611326
G32581	ERR5987202	SouthAfrica	L2	1	06-06-2014	212
G33180	SRR12882520	SouthAfrica	L3	0	25-04-2014	1077.859461
G33257	ERR6362289	SouthAfrica	L2	0	25-04-2014	644.591426
G36239	ERR6362831	SouthAfrica	L2	0	09-04-2014	1175.952802
G36299	ERR6362864	SouthAfrica	L4	1	16-05-2014	75
G36303	ERR6362649	SouthAfrica	L2	1	16-04-2014	268
G66099	ERR5987337	SouthAfrica	L2	0	10-07-2014	780.8897429
G36267	ERR6362510	SouthAfrica	L4	1	16-05-2014	192
G36247	ERR5987441	SouthAfrica	L2	0	05-04-2014	1155.025227
G36261	ERR5987400	SouthAfrica	L2	1	30-04-2014	98
G32618	ERR6362044	SouthAfrica	L4	1	02-05-2014	70
G36294	ERR6362288	SouthAfrica	L2	1	24-04-2014	489
G36274	ERR6362045	SouthAfrica	L2	1	16-10-2014	111
G36309	ERR6362697	SouthAfrica	L4	1	17-04-2014	15
G66101	ERR6362202	SouthAfrica	L2	0	28-02-2014	1027.047715
G36300	ERR5987293	SouthAfrica	L2	0	12-03-2014	798.9662187
G36278	ERR6362738	SouthAfrica	L2	1	05-03-2014	250
G45084	ERR6362865	SouthAfrica	L2	1	26-12-2013	132
G44987	ERR6362705	SouthAfrica	L2	1	17-07-2013	135
G36276	ERR5987414	SouthAfrica	L2	1	02-02-2014	33
G36301	ERR6362430	SouthAfrica	L2	0	06-03-2014	544.4570593
G44932	ERR6362180	SouthAfrica	L2	0	22-01-2014	1098.899504
G33241	ERR6362822	SouthAfrica	L2	0	21-06-2014	1336.230667
G36263	ERR5987275	SouthAfrica	L2	1	31-01-2014	301
G44933	ERR6362455	SouthAfrica	L2	0	08-01-2014	1126.033352
G36279	ERR5987431	SouthAfrica	L4	1	02-02-2014	29
G66103	ERR6052031;ERR6052056	SouthAfrica	L2	1	27-02-2014	156
G44938	ERR6362511	SouthAfrica	L4	1	31-01-2014	24
G44910	ERR6361977	SouthAfrica	L2	1	07-02-2016	204
G36268	ERR6362564	SouthAfrica	L2	0	12-02-2014	625.5049285
G47850	ERR6362839	SouthAfrica	L2	0	31-12-2013	660.2955927
G66105	ERR5987416	SouthAfrica	L2	0	12-02-2014	638.8838285
G36286	ERR6362655	SouthAfrica	L2	1	01-02-2014	340
G26590	ERR6362804	SouthAfrica	L2	1	24-01-2014	201
G47846	ERR6362941	SouthAfrica	L2	1	18-01-2014	80
G44934	ERR6362219	SouthAfrica	L2	1	22-01-2014	278
G47845	ERR6362275	SouthAfrica	L2	0	19-01-2014	598.0419087
G45107	ERR6362553	SouthAfrica	L2	1	12-09-2012	6
G44930	ERR6362235	SouthAfrica	L2	0	31-01-2014	1205.212791
G44936	ERR6362226	SouthAfrica	L4	1	16-01-2014	38
G33299	ERR6362729	SouthAfrica	L2	1	18-07-2014	246
G45085	ERR6362024	SouthAfrica	L4	0	26-12-2013	522.1814354
G33224	ERR6362786	SouthAfrica	L4	0	15-01-2014	1166.110047
G47862	ERR6362612	SouthAfrica	L2	1	27-09-2013	334
G44937	ERR6362427	SouthAfrica	L4	1	15-01-2014	134
G45086	ERR6362912	SouthAfrica	L2	1	11-12-2013	230
G44939	ERR6362301	SouthAfrica	L2	0	19-12-2013	1199.909169
G44943	ERR6362571	SouthAfrica	L3	0	05-12-2013	690.1325944
G44945	ERR6362526	SouthAfrica	L4	1	13-12-2013	62
G44941	ERR6362567	SouthAfrica	L4	1	06-12-2013	286
G44947	ERR6362611	SouthAfrica	L2	1	04-12-2013	130
G44952	ERR6362266	SouthAfrica	L2	1	16-11-2013	110
G44942	ERR6362752	SouthAfrica	L2	1	28-12-2013	96
G45087	ERR6362012	SouthAfrica	L2	0	08-12-2013	695.7710539
G47852	ERR6362490	SouthAfrica	L2	0	18-12-2013	1356.89262
G44946	ERR6362798	SouthAfrica	L4	0	27-11-2013	1172.349221
G44953	ERR6362052	SouthAfrica	L4	0	24-10-2013	1143.330132
G44955	ERR6362112	SouthAfrica	L4	1	09-11-2013	70
G44990	ERR6362585	SouthAfrica	L4	1	21-06-2013	63
G44950	ERR6362274	SouthAfrica	L2	0	08-11-2013	1008.828822
G44949	ERR6362620	SouthAfrica	L4	1	29-11-2013	498
G33260	ERR6362887	SouthAfrica	L4	1	30-10-2013	61
G45089	ERR6362287	SouthAfrica	L2	1	10-11-2013	12
G44956	ERR6362281	SouthAfrica	L2	1	30-10-2013	39
G44960	ERR6362860	SouthAfrica	L2	0	11-10-2013	1175.938467
G47858	ERR6362542	SouthAfrica	L4	0	11-10-2013	796.778431
G45090	ERR6362379	SouthAfrica	L4	0	19-10-2013	720.6821512
G47860	ERR6362007	SouthAfrica	L2	1	11-10-2013	382
G44957	ERR6362069	SouthAfrica	L2	1	10-10-2013	170
G44967	ERR6362614	SouthAfrica	L2	1	09-10-2013	78
G45093	ERR6362588	SouthAfrica	L2	1	10-10-2013	18
G33268	ERR6362911	SouthAfrica	L2	1	04-10-2013	19
G44963	ERR6362632	SouthAfrica	L4	0	29-09-2013	779.1588769
G44951	ERR6362060	SouthAfrica	L2	1	08-12-2013	106
G44959	ERR6362129	SouthAfrica	L4	0	10-10-2013	531.5367213
G44944	ERR6362758	SouthAfrica	L3	0	09-12-2013	1278.286056
G44961	ERR6362679	SouthAfrica	L2	1	09-10-2013	215
G45092	ERR6362394	SouthAfrica	L2	0	19-10-2013	1372.641982
G44982	ERR6362877	SouthAfrica	L2	1	21-07-2013	3
G44965	ERR6362244	SouthAfrica	L4	1	24-09-2013	54
G44968	ERR6362835	SouthAfrica	L4	0	14-09-2013	1255.966031
G45094	ERR6362436	SouthAfrica	L2	1	07-09-2013	84
G26640	ERR6362232	SouthAfrica	L2	1	27-09-2013	172
G44954	ERR6362323	SouthAfrica	L3	0	25-10-2013	1000.748087
G47863	ERR6362189	SouthAfrica	L2	1	04-09-2013	152
G66119	ERR5987410	SouthAfrica	L2	1	13-10-2013	405
G44923	ERR6362891	SouthAfrica	L2	0	29-11-2015	755.0412661
G44980	ERR6362724	SouthAfrica	L2	0	24-08-2013	979.2115534
G44975	ERR6362207	SouthAfrica	L2	0	21-08-2013	551.3281825
G44966	ERR6362801	SouthAfrica	L2	0	15-09-2013	615.4600406
G44969	ERR6361971	SouthAfrica	L2	0	24-08-2013	545.9558861
G47866	ERR6362832	SouthAfrica	L2	1	16-08-2013	434
G44981	ERR6362748	SouthAfrica	L4	1	04-08-2013	168
G44976	ERR6362312	SouthAfrica	L2	1	10-08-2013	46
G66121	ERR6052034;ERR6052113	SouthAfrica	L2	0	13-10-2013	736.8004863
G44964	ERR6362808	SouthAfrica	L2	1	03-10-2013	12
G44970	ERR6362530	SouthAfrica	L2	1	16-08-2013	230
G44978	ERR6362100	SouthAfrica	L2	0	05-08-2013	1016.987603
G44977	ERR6362151	SouthAfrica	L4	0	27-07-2013	1253.39761
G44985	ERR6362003	SouthAfrica	L2	0	24-07-2013	1195.265024
G44983	ERR6362524	SouthAfrica	L4	1	21-07-2013	512
G47869	ERR6362243	SouthAfrica	L2	1	26-07-2013	143
G44988	ERR6362836	SouthAfrica	L2	1	17-07-2013	887
G45296	ERR6362770	SouthAfrica	L2	1	07-01-2018	0
G44993	ERR6362292	SouthAfrica	L2	1	24-08-2013	140
G45102	ERR6362308	SouthAfrica	L2	1	02-09-2012	94
G36257	ERR6362942	SouthAfrica	L2	1	19-04-2015	47
G45097	ERR6362621	SouthAfrica	L2	0	09-06-2013	1151.296298
G45000	ERR6362163	SouthAfrica	L2	0	08-06-2013	843.9074375
G47913	ERR6362850	SouthAfrica	L2	1	27-05-2012	199
G66122	ERR5987372	SouthAfrica	L2	1	06-07-2013	341
G44995	ERR6362286	SouthAfrica	L4	0	16-06-2013	625.2167949
G47774	ERR6362084	SouthAfrica	L2	1	18-06-2015	140
G44991	ERR6362236	SouthAfrica	L2	1	07-06-2013	610
G45096	ERR6362446	SouthAfrica	L2	1	01-08-2013	244
G44989	ERR6361992	SouthAfrica	L2	1	22-06-2013	74
G66123	ERR6052066;ERR6052114	SouthAfrica	L2	0	21-05-2013	889.3084077
G44999	ERR6362576	SouthAfrica	L2	0	25-05-2013	1200.085236
G45098	ERR6362391	SouthAfrica	L3	1	23-05-2013	32
G45009	ERR6362142	SouthAfrica	L4	1	29-08-2013	0
G33278	ERR6362840	SouthAfrica	L2	1	28-05-2013	138
G45007	ERR6362830	SouthAfrica	L4	1	25-05-2013	17
G44971	ERR6362187	SouthAfrica	L2	0	23-08-2013	934.0209296
G45099	ERR6362670	SouthAfrica	L2	0	05-05-2013	1179.553633
G45008	ERR6362689	SouthAfrica	L2	1	03-05-2013	219
G45003	ERR6362130	SouthAfrica	L4	0	11-05-2013	627.7445252
G45001	ERR6362231	SouthAfrica	L2	0	15-05-2013	885.2190215
G47881	ERR6362967	SouthAfrica	L4	1	13-04-2013	365
G66126	ERR6052103;ERR6052107	SouthAfrica	L4	1	27-04-2013	46
G44992	ERR6362498	SouthAfrica	L2	1	05-06-2013	6
G45002	ERR6362678	SouthAfrica	L2	1	31-05-2013	428
G45011	ERR6362930	SouthAfrica	L2	0	27-04-2013	1159.213128
G66129	ERR5987232	SouthAfrica	L2	1	11-05-2013	394
G45020	ERR6362119	SouthAfrica	L2	1	02-04-2013	75
G45019	ERR6362304	SouthAfrica	L2	1	30-03-2013	101
G45013	ERR6362647	SouthAfrica	L2	1	05-04-2013	341
G45018	ERR6362344	SouthAfrica	L2	0	22-03-2013	1253.289822
G45012	ERR6362843	SouthAfrica	L2	1	16-04-2013	116
G26609	ERR6362242	SouthAfrica	L4	1	19-12-2012	25
G47880	ERR6362128	SouthAfrica	L2	1	16-04-2013	302
G45006	ERR6362853	SouthAfrica	L4	0	19-04-2013	1359.197934
G47872	ERR6362270	SouthAfrica	L2	1	23-06-2013	342
G45030	ERR6362703	SouthAfrica	L4	0	02-03-2013	518.1790429
G45015	ERR6362686	SouthAfrica	L2	1	01-03-2013	327
G45017	ERR6362695	SouthAfrica	L2	1	27-03-2013	137
G45023	ERR6362345	SouthAfrica	L2	1	02-03-2013	61
G45004	ERR6362935	SouthAfrica	L2	1	05-05-2013	5
G47887	ERR6362957	SouthAfrica	L2	1	20-03-2013	3
G47878	ERR6362660	SouthAfrica	L2	1	20-04-2013	31
G47940	ERR6362066	SouthAfrica	L2	0	10-04-2012	808.877639
G45029	ERR6362778	SouthAfrica	L4	1	09-03-2013	31
G47875	ERR6362470	SouthAfrica	L2	1	29-05-2013	76
G45021	ERR6362326	SouthAfrica	L4	1	27-02-2013	55
G45024	ERR6362173	SouthAfrica	L4	1	07-02-2013	189
G45028	ERR6362721	SouthAfrica	L4	1	04-02-2013	615
G66132	ERR6362737	SouthAfrica	L2	1	23-01-2013	180
G47890	ERR6362641	SouthAfrica	L2	1	23-01-2013	NA
G47891	ERR6362810	SouthAfrica	L4	1	09-01-2013	135
G45031	ERR6362881	SouthAfrica	L2	1	19-01-2013	206
G66136	ERR5987312	SouthAfrica	L2	1	30-12-2012	253
G47886	ERR6362869	SouthAfrica	L2	1	09-03-2013	47
G25620	ERR5987358	SouthAfrica	L2	1	14-12-2012	383
G45025	ERR6362317	SouthAfrica	L2	1	13-02-2013	6
G45026	ERR6362885	SouthAfrica	L2	1	13-01-2013	63
G47893	ERR6362507	SouthAfrica	L2	0	02-01-2013	959.4239833
G25650	ERR5987299	SouthAfrica	L2	1	17-11-2012	23
G36296	ERR6362376	SouthAfrica	L2	1	16-01-2014	41
G45033	ERR6362867	SouthAfrica	L4	0	07-11-2012	1113.823135
G45032	ERR6362685	SouthAfrica	L2	1	28-11-2012	138
G25796	ERR6362259;ERR6362771	SouthAfrica	L4	1	28-10-2012	54
G25695	ERR6362121;ERR6362124	SouthAfrica	L4	0	16-11-2012	763.2655654
G25756	ERR5987264	SouthAfrica	L2	1	20-11-2012	311
G25616	ERR5987402	SouthAfrica	L2	1	16-12-2012	212
G45016	ERR6362398	SouthAfrica	L2	0	31-03-2013	810.9983335
G47900	ERR6362221	SouthAfrica	L2	1	07-11-2012	126
G32730	SRR12882079	SouthAfrica	L3	0	30-10-2012	1377.464423
G44979	ERR6362117	SouthAfrica	L2	1	01-08-2013	160
G33314	ERR6362373	SouthAfrica	L2	0	07-11-2012	1165.725427
G25712	ERR6362653	SouthAfrica	L2	1	14-12-2012	690
G47901	ERR6362627	SouthAfrica	L2	1	24-10-2012	148
G45100	ERR6362222	SouthAfrica	L2	0	29-03-2013	1071.163497
G66143	ERR6362186	SouthAfrica	L2	0	02-11-2012	813.7967919
G45041	ERR6362309	SouthAfrica	L2	1	04-11-2012	141
G45035	ERR6362857	SouthAfrica	L2	1	14-10-2012	20
G45034	ERR6362676	SouthAfrica	L2	1	26-10-2012	18
G25777	ERR5987366	SouthAfrica	L4	0	10-10-2012	580.593531
G66147	ERR5987335	SouthAfrica	L2	1	11-10-2012	376
G66149	ERR6052057;ERR6052086	SouthAfrica	L2	0	10-06-2012	779.457364
G32665	ERR5987254	SouthAfrica	L2	1	27-09-2012	93
G66158	ERR6052045;ERR6052097	SouthAfrica	L2	1	10-10-2012	90
G25644	ERR5987285;ERR5987298	SouthAfrica	L2	1	22-09-2012	50
G45040	ERR6362099	SouthAfrica	L2	1	24-09-2012	375
G25636	ERR5987445	SouthAfrica	L4	1	13-09-2012	544
G45045	ERR6362746	SouthAfrica	L2	1	12-09-2012	117
G45042	ERR6362182	SouthAfrica	L2	0	03-10-2012	635.4537951
G45106	ERR6362354	SouthAfrica	L2	1	07-10-2012	8
G25717	ERR5987384	SouthAfrica	L4	1	27-08-2012	607
G45043	ERR6361989	SouthAfrica	L4	1	10-10-2012	43
G45038	ERR6362461	SouthAfrica	L2	1	28-09-2012	640
G45037	ERR6362915	SouthAfrica	L2	1	21-10-2012	6
G25639	ERR5987267	SouthAfrica	L2	1	31-08-2012	70
G47904	ERR6362247	SouthAfrica	L4	1	22-08-2012	147
G47903	ERR6362437	SouthAfrica	L2	1	18-08-2012	795
G48005	ERR6362765	SouthAfrica	L2	1	23-09-2010	79
G25693	ERR6362115	SouthAfrica	L2	1	27-07-2012	326
G66165	ERR6052025;ERR6052096	SouthAfrica	L4	0	24-07-2012	1377.402765
G25668	ERR5987188;ERR5987407	SouthAfrica	L4	1	20-07-2012	704
G66166	ERR6052026;ERR6052065	SouthAfrica	L2	1	28-07-2012	356
G25759	ERR6362661;ERR6362780	SouthAfrica	L2	1	18-07-2012	5
G45104	ERR6362369	SouthAfrica	L4	1	06-10-2012	122
G66168	ERR6052095;ERR6052116	SouthAfrica	L2	0	12-07-2012	945.9115157
G66169	ERR6052043;ERR6052053	SouthAfrica	L4	0	16-07-2012	1191.524701
G66170	ERR5987435	SouthAfrica	L4	1	14-07-2012	40
G45047	ERR6362042	SouthAfrica	L4	1	19-08-2012	315
G45044	ERR6362177	SouthAfrica	L2	1	11-09-2012	500
G66171	ERR6362768	SouthAfrica	L4	1	06-07-2012	458
G66172	ERR6052042;ERR6052087	SouthAfrica	L4	1	23-07-2012	199
G66173	ERR6052036;ERR6052089	SouthAfrica	L2	0	10-07-2012	790.4630347
G45052	ERR6362609	SouthAfrica	L2	0	22-06-2012	947.753769
G66182	ERR5987225	SouthAfrica	L2	0	11-12-2013	856.7684083
G66184	ERR6052030;ERR6052050	SouthAfrica	L4	0	30-05-2012	1249.370054
G25676	ERR5987348	SouthAfrica	L2	1	09-06-2012	17
G47721	ERR6361963	SouthAfrica	L3	1	26-09-2016	33
G25629	ERR5987288;ERR5987393	SouthAfrica	L4	1	29-05-2012	51
G47919	ERR6362955	SouthAfrica	L4	0	01-04-2012	1371.469559
G47914	ERR6362726	SouthAfrica	L2	0	17-06-2012	654.0378153
G66187	ERR6052104;ERR6052119	SouthAfrica	L2	1	31-05-2012	338
G25708	ERR6362094;ERR6362157	SouthAfrica	L2	1	16-06-2012	141
G66188	ERR6052075;ERR6052098	SouthAfrica	L2	1	20-06-2012	673
G66189	ERR6052078;ERR6052088	SouthAfrica	L1	0	08-05-2012	551.0324503
G25737	ERR5987237	SouthAfrica	L2	1	17-05-2012	155
G25641	ERR5987227	SouthAfrica	L2	1	05-05-2012	NA
G45110	ERR6362781	SouthAfrica	L2	0	10-05-2012	867.7244758
G66191	ERR5987291	SouthAfrica	L2	1	30-05-2012	32
G25702	ERR5987357;ERR5987456	SouthAfrica	L2	1	26-06-2012	308
G45109	ERR6362302	SouthAfrica	L2	1	25-05-2012	28
G66192	ERR6052068;ERR6052077	SouthAfrica	L2	0	08-06-2012	765.1822845
G45053	ERR6362796	SouthAfrica	L2	1	12-05-2012	27
G45048	ERR6362071	SouthAfrica	L2	1	12-06-2012	5
G32659	SRR12882085	SouthAfrica	L1	1	04-05-2012	255
G47921	ERR6362297	SouthAfrica	L2	1	12-05-2012	154
G47929	ERR6362364	SouthAfrica	L2	1	15-06-2012	20
G25680	ERR5987426	SouthAfrica	L4	1	22-04-2012	124
G25794	ERR5987215;ERR5987353	SouthAfrica	L4	0	19-04-2012	1297.686451
G45049	ERR6362284	SouthAfrica	L4	1	11-05-2012	208
G25783	ERR5987220;ERR5987376	SouthAfrica	L2	0	26-04-2012	1008.294842
G66193	ERR6052081;ERR6052108	SouthAfrica	L2	0	07-04-2012	1032.686739
G66194	ERR6052049;ERR6052111	SouthAfrica	L2	1	14-04-2012	309
G66195	ERR5987361	SouthAfrica	L2	1	15-12-2010	NA
G47908	ERR6362145	SouthAfrica	L3	0	11-07-2012	806.4296701
G33289	ERR6362161	SouthAfrica	L4	1	19-03-2012	86
G66202	ERR6052023;ERR6052079	SouthAfrica	L4	0	14-04-2012	581.623424
G47933	ERR6362082	SouthAfrica	L2	1	08-01-2012	88
G66203	ERR6052027;ERR6052059	SouthAfrica	L4	1	22-03-2012	NA
G44974	ERR6362214	SouthAfrica	L4	0	23-08-2013	1314.185683
G47897	ERR6362586	SouthAfrica	L2	0	29-11-2012	716.7628856
G25743	ERR5987413	SouthAfrica	L2	1	31-12-2011	399
G66204	ERR6052060;ERR6052069	SouthAfrica	L2	1	24-02-2012	236
G45050	ERR6362602	SouthAfrica	L2	1	23-02-2012	43
G45056	ERR6362321	SouthAfrica	L2	1	01-03-2012	350
G45114	ERR6362826	SouthAfrica	L4	1	24-01-2012	439
G25725	ERR5987369	SouthAfrica	L2	1	03-02-2012	438
G66206	ERR6052064;ERR6052093	SouthAfrica	L4	1	02-02-2012	61
G26608	ERR6362043	SouthAfrica	L4	0	24-03-2012	657.7107255
G66212	ERR6052062;ERR6052067	SouthAfrica	L2	0	19-01-2012	740.5038091
G44972	ERR6362575	SouthAfrica	L2	1	11-09-2013	228
G47932	ERR6362629	SouthAfrica	L4	1	15-01-2012	6
G66213	ERR6052082;ERR6052117	SouthAfrica	L2	1	30-12-2011	640
G25745	ERR5987189;ERR5987371	SouthAfrica	L4	1	30-12-2011	169
G45057	ERR6362817	SouthAfrica	L3	1	31-12-2011	957
G25721	ERR5987231;ERR5987282	SouthAfrica	L2	1	13-01-2012	105
G47950	ERR6362425	SouthAfrica	L2	1	20-12-2011	182
G66214	ERR6052032;ERR6052040	SouthAfrica	L4	0	15-12-2011	952.4019605
G45113	ERR6362108	SouthAfrica	L4	1	26-01-2012	145
G66216	ERR6052020;ERR6052091	SouthAfrica	L2	0	02-12-2011	704.402506
G45115	ERR6361986	SouthAfrica	L4	0	28-11-2011	1098.904392
G66217	ERR6052094;ERR6052101	SouthAfrica	L2	1	07-12-2011	NA
G25761	SRR12882609	SouthAfrica	L1	1	01-12-2011	60
G25739	ERR6362166;ERR6362167	SouthAfrica	L4	1	17-01-2012	189
G32550	ERR5987287	SouthAfrica	L2	0	15-11-2011	893.8343483
G25664	ERR5987226	SouthAfrica	L2	1	20-11-2011	143
G25633	ERR5987438	SouthAfrica	L4	1	01-09-2011	421
G45059	ERR6362742	SouthAfrica	L2	0	03-12-2011	601.4671135
G47958	ERR6362848	SouthAfrica	L2	1	17-08-2011	0
G45117	ERR6362017	SouthAfrica	L2	1	11-10-2011	4
G45061	ERR6361973	SouthAfrica	L4	0	26-12-2011	1215.632484
G66218	ERR6362046	SouthAfrica	L4	1	20-12-2011	127
G25623	ERR5987430	SouthAfrica	L2	1	10-11-2011	280
G66222	ERR5987311	SouthAfrica	L4	1	26-09-2011	639
G45058	ERR6362791	SouthAfrica	L4	1	08-01-2012	28
G45060	ERR6362168	SouthAfrica	L2	0	12-11-2011	1116.340935
G47955	ERR6362784	SouthAfrica	L4	0	20-08-2011	551.1139306
G33250	ERR6362537	SouthAfrica	L2	1	21-06-2011	164
G25730	ERR5987401	SouthAfrica	L4	1	19-07-2011	52
G45118	ERR6362809	SouthAfrica	L2	0	09-09-2011	1303.549458
G32555	ERR6362251	SouthAfrica	L4	1	04-11-2011	354
G25774	ERR5987250	SouthAfrica	L2	1	09-09-2011	NA
G25622	ERR5987370	SouthAfrica	L2	1	13-10-2011	33
G48039	ERR6362795	SouthAfrica	L2	1	25-12-2009	236
G47982	ERR6362630	SouthAfrica	L2	1	14-05-2011	416
G25619	ERR5987343	SouthAfrica	L2	1	11-05-2011	392
G45062	ERR6362107	SouthAfrica	L4	1	11-07-2011	157
G33305	ERR6362563	SouthAfrica	L2	0	04-07-2011	545.5975556
G47997	ERR6362613	SouthAfrica	L2	1	17-11-2010	47
G47954	ERR6362886	SouthAfrica	L4	0	25-09-2011	1171.968232
G25640	ERR6362531;ERR6362532	SouthAfrica	L2	0	17-05-2011	1087.807526
G25750	ERR6362503;ERR6362506	SouthAfrica	L2	1	25-05-2011	190
G25647	ERR5987270;ERR5987406	SouthAfrica	L2	1	02-07-2011	294
G45116	ERR6362842	SouthAfrica	L2	1	21-10-2011	194
G45121	ERR6362833	SouthAfrica	L2	0	03-06-2011	1247.197243
G25678	ERR5987283;ERR5987336	SouthAfrica	L2	1	08-06-2011	38
G25748	ERR5987340;ERR5987399	SouthAfrica	L4	1	26-07-2011	22
G45120	ERR6361991	SouthAfrica	L2	1	24-05-2011	123
G25701	ERR5987221	SouthAfrica	L2	0	18-04-2011	1197.929897
G47892	ERR6362694	SouthAfrica	L3	1	17-01-2013	360
G45063	ERR6362943	SouthAfrica	L4	1	14-05-2011	76
G45014	ERR6362876	SouthAfrica	L2	0	15-05-2013	882.3030842
G25704	ERR5987218	SouthAfrica	L2	1	19-05-2011	274
G47967	ERR6362054	SouthAfrica	L2	1	08-05-2011	413
G47962	ERR6362684	SouthAfrica	L2	1	25-05-2011	144
G25751	ERR5987249	SouthAfrica	L4	1	20-05-2011	522
G66227	ERR5987228	SouthAfrica	L4	1	24-05-2011	16
G25611	ERR5987286	SouthAfrica	L2	1	24-05-2011	63
G45064	ERR6362956	SouthAfrica	L4	1	29-04-2011	6
G25679	ERR5987206;ERR5987448	SouthAfrica	L2	1	22-04-2011	293
G45123	ERR6362841	SouthAfrica	L4	1	07-05-2011	1
G25707	ERR5987193;ERR5987208	SouthAfrica	L2	1	18-04-2011	131
G47993	ERR6362666	SouthAfrica	L2	1	11-04-2011	82
[truncated: 1,614 more rows]
